# Supplementary material for: The Legionella effector RidL binds the large fission GTPase Drp1 to promote mitochondrial fragmentation
Source: EMBO Rep. 2026 Jun 6;27(13):3759–87. doi: 10.1038/s44319-026-00823-3 (PMC13354802; doi:10.1038/s44319-026-00823-3)
Supplement: Supplementary file 3 — Source data Fig. 1 [file 44319_2026_823_MOESM3_ESM.zip]

Archive with 28 entries (18 files):
- Fig. 1/
- Fig. 1/1B/
- Fig. 1/1B/silver stain pulldown.tif
- Fig. 1/1B/Thumbs.db
- Fig. 1/1C/
- Fig. 1/1C/Thumbs.db
- Fig. 1/1C/western blot Drp1.tif
- Fig. 1/1D/
- Fig. 1/1D/Thumbs.db
- Fig. 1/1D/western blot Drp1.tif
- Fig. 1/1D/western blot Dynamin 1.tif
- Fig. 1/1D/western blot RidL.tif
- Fig. 1/1E/
- Fig. 1/1E/silver stain input.tif
- Fig. 1/1E/Thumbs.db
- Fig. 1/1F/
- Fig. 1/1F/silver stain pulldown.tif
- Fig. 1/1F/Thumbs.db
- Fig. 1/1G/
- Fig. 1/1G/Thumbs.db
- Fig. 1/1G/western blot RidL.tif
- Fig. 1/1H/
- Fig. 1/1H/silver stain pulldown.tif
- Fig. 1/1H/Thumbs.db
- Fig. 1/1I/
- Fig. 1/1I/Fig. 1I Drp1 GTPase.xlsx
- Fig. 1/1J/
- Fig. 1/1J/Fig. 1J Drp1 GTPase.xlsx
