# Supplementary material for: The Legionella effector RidL binds the large fission GTPase Drp1 to promote mitochondrial fragmentation
Source: EMBO Rep. 2026 Jun 6;27(13):3759–87. doi: 10.1038/s44319-026-00823-3 (PMC13354802; doi:10.1038/s44319-026-00823-3)
Supplement: Supplementary file 3 — Source data Fig. 1 [file 44319_2026_823_MOESM3_ESM.zip › Fig. 1/1I/Fig. 1I Drp1 GTPase.xlsx]

## Sheet: 1J GTPase activity assay
-	+ 20μM RidL	+ 20μM RidLN	+ 20μM RidLC
1.2	0.57	1.1	1
1.1	0.57	1.1	0.98
1.4	0.65	1.3	1.2
1.4	0.67	1.3	1.2
1	0.49	1	1
1	0.51	1	1
