# Supplementary material for: The Legionella effector RidL binds the large fission GTPase Drp1 to promote mitochondrial fragmentation
Source: EMBO Rep. 2026 Jun 6;27(13):3759–87. doi: 10.1038/s44319-026-00823-3 (PMC13354802; doi:10.1038/s44319-026-00823-3)
Supplement: Supplementary file 3 — Source data Fig. 1 [file 44319_2026_823_MOESM3_ESM.zip › Fig. 1/1J/Fig. 1J Drp1 GTPase.xlsx]

## Sheet: 1I GTPase activity assay
Figure 1I
	Drp1	+ 1 µM RidL	+ 5 µM RidL	+ 10 µM RidL	+ 20 µM RidL	Drp1A395D	+ 1 µM RidL	+ 5 µM RidL	+ 10 µM RidL	+ 20 µM RidL
	1.62	1.61	1.33	1.16	1.08	0.94	0.6	0.48	0.47	0.5
	1.56	1.6	1.32	1.16	1.09	0.87	0.44	0.5	0.48	0.54
	1.8	1.5	1.4	1.19	1.04	0.9	0.57	0.49	0.5	0.57
	1.78	1.47	1.38	1.19	1.05	0.96	0.59	0.47	0.52	0.53
	1.64	1.3	1.27	1.1	0.88	0.88	0.55	0.44	0.47	0.54
	1.52	1.28	1.25	1.1	0.91	0.88	0.49	0.45	0.51	0.54
