# Supplementary material for: The Legionella effector RidL binds the large fission GTPase Drp1 to promote mitochondrial fragmentation
Source: EMBO Rep. 2026 Jun 6;27(13):3759–87. doi: 10.1038/s44319-026-00823-3 (PMC13354802; doi:10.1038/s44319-026-00823-3)
Supplement: Supplementary file 4 — Source data Fig. 2 [file 44319_2026_823_MOESM4_ESM.zip]

Archive with 8 entries (5 files):
- Fig. 2/
- Fig. 2/2A/
- Fig. 2/2A/negative staining Drp1 + GMPPCP + RidL.tif
- Fig. 2/2A/negative staining Drp1 + GMPPCP + SidC.tif
- Fig. 2/2A/negative staining Drp1 + GMPPCP.tif
- Fig. 2/2A/Thumbs.db
- Fig. 2/2B/
- Fig. 2/2B/Fig. 2B DLS graph values.xlsx
