# Supplementary material for: The Legionella effector RidL binds the large fission GTPase Drp1 to promote mitochondrial fragmentation
Source: EMBO Rep. 2026 Jun 6;27(13):3759–87. doi: 10.1038/s44319-026-00823-3 (PMC13354802; doi:10.1038/s44319-026-00823-3)
Supplement: Supplementary file 4 — Source data Fig. 2 [file 44319_2026_823_MOESM4_ESM.zip › Fig. 2/2B/Fig. 2B DLS graph values.xlsx]

## Sheet: 2B1 DLS Drp1 + GMPPCP
diameter (nanometer)	0 minutes	40 minutes
0.4	0	0
0.463	0	0
0.536	0	0
0.621	0	0
0.719	0	0
0.833	0	0
0.965	0	0
1.12	0	0
1.29	0	0
1.5	0	0
1.74	0	0
2.01	0	0
2.33	0	0
2.7	0	0
3.12	0	0
3.62	0	0
4.19	0	0
4.85	0	0
5.61	0	0
6.5	0	0
7.53	0	0
8.72	0.48	0.0938
10.1	1.96	0.531
11.7	4.32	1.36
13.5	7.05	2.48
15.7	9.59	3.75
18.2	11.4	5
21	12.3	6.11
24.4	12	6.98
28.2	10.8	7.59
32.7	8.81	7.91
37.8	6.5	7.97
43.8	4.22	7.8
50.7	2.29	7.43
58.8	0.929	6.9
68.1	0.205	6.24
78.8	0	5.47
91.3	0	4.64
106	0	3.78
122	0	2.93
142	0	2.14
164	0	1.43
190	0	0.853
220	0	0.425
255	0	0.154
295	0	0.0266
342	0	0
396	0	0
459	0	0
531	0	0
615	0	0
712	0	0
825	0	0
955	0	0
1110	0	0
1280	0	0
1480	0	0
1720	0	0
1990	0	0
2300	0	0
2670	0	0
3090	0	0
3580	0	0
4150	0	0
4800	0	0
5560	0	0
6440	0	0
7460	0	0
8630	0	0

## Sheet: 2B2 DLS Drp1 + GMPPCP + RidL
	diameter (nanometer)	0 minutes	40 minutes
0.41	0.4	0	0
0.463	0.463	0	0
0.536	0.536	0	0
0.621	0.621	0	0
0.719	0.719	0	0
0.833	0.833	0	0
0.965	0.965	0	0
1.12	1.12	0	0
1.29	1.29	0	0
1.5	1.5	0	0
1.74	1.74	0	0
2.01	2.01	0	0
2.33	2.33	0	0
2.7	2.7	0	0
3.12	3.12	0	0
3.62	3.62	0	0
4.19	4.19	0	0
4.85	4.85	0	0
5.61	5.61	0	0
6.5	6.5	0	0
7.53	7.53	0.717	0.656
8.72	8.72	3.26	2.25
10.1	10.1	7.03	4.5
11.7	11.7	10.8	6.85
13.5	13.5	13.5	8.8
15.7	15.7	14.5	9.97
18.2	18.2	13.6	10.2
21	21	11.2	9.51
24.4	24.4	7.97	8.12
28.2	28.2	4.71	6.31
32.7	32.7	2.1	4.41
37.8	37.8	0.528	2.67
43.8	43.8	0	1.3
50.7	50.7	0	0.404
58.8	58.8	0	0
68.1	68.1	0	0.0147
78.8	78.8	0	0.369
91.3	91.3	0	0.945
106	106	0	1.61
122	122	0	2.24
142	142	0	2.73
164	164	0	3.02
190	190	0	3.06
220	220	0	2.86
255	255	0	2.47
295	295	0	1.96
342	342	0.0351	1.39
396	396	0.13	0.848
459	459	0.279	0.415
531	531	0.462	0.132
615	615	0.654	0.00788
712	712	0.829	0
825	825	0.965	0
955	955	1.05	0
1110	1110	1.07	0
1280	1280	1.04	0
1480	1480	0.946	0
1720	1720	0.816	0
1990	1990	0.66	0
2300	2300	0.495	0
2670	2670	0.338	0
3090	3090	0.203	0
3580	3580	0.1	0
4150	4150	0.0347	0
4800	4800	0.00483	0
5560	5560	0	0
6440	6440	0	0
7460	7460	0	0
8630	8630	0	0

## Sheet: 2C3 DLS Drp1 + GMPPCP + SidC
	diameter (nanometer)	0 minutes	40 minutes
0.4	0.4	0	0
0.463	0.463	0	0
0.536	0.536	0	0
0.621	0.621	0	0
0.719	0.719	0	0
0.833	0.833	0	0
0.965	0.965	0	0
1.12	1.12	0	0
1.29	1.29	0	0
1.5	1.5	0	0
1.74	1.74	0	0
2.01	2.01	0	0
2.33	2.33	0	0
2.7	2.7	0	0
3.12	3.12	0	0
3.62	3.62	0	0
4.19	4.19	0	0
4.85	4.85	0	0
5.61	5.61	0	0
6.5	6.5	0.873	0
7.53	7.53	3.3	1.45
8.72	8.72	6.74	4.02
10.1	10.1	10.2	6.69
11.7	11.7	12.8	8.56
13.5	13.5	13.9	9.13
15.7	15.7	13.5	8.4
18.2	18.2	11.5	6.69
21	21	8.75	4.56
24.4	24.4	5.69	2.54
28.2	28.2	2.98	1.05
32.7	32.7	1.08	0.329
37.8	37.8	0.153	0.425
43.8	43.8	0	1.21
50.7	50.7	0	2.43
58.8	58.8	0	3.79
68.1	68.1	0	5.02
78.8	78.8	0	5.87
91.3	91.3	0	6.22
106	106	0	6.01
122	122	0	5.32
142	142	0	4.26
164	164	0	3.04
190	190	0	1.85
220	220	0	0.883
255	255	0	0.258
295	295	0	0
342	342	0	0
396	396	0.0118	0
459	459	0.0554	0
531	531	0.132	0
615	615	0.234	0
712	712	0.348	0
825	825	0.461	0
955	955	0.562	0
1110	1110	0.643	0
1280	1280	0.698	0
1480	1480	0.725	0
1720	1720	0.725	0
1990	1990	0.701	0
2300	2300	0.658	0
2670	2670	0.598	0
3090	3090	0.529	0
3580	3580	0.454	0
4150	4150	0.377	0
4800	4800	0.303	0
5560	5560	0.232	0
6440	6440	0	0
7460	7460	0	0
8630	8630	0	0
