# Supplementary material for: The Legionella effector RidL binds the large fission GTPase Drp1 to promote mitochondrial fragmentation
Source: EMBO Rep. 2026 Jun 6;27(13):3759–87. doi: 10.1038/s44319-026-00823-3 (PMC13354802; doi:10.1038/s44319-026-00823-3)
Supplement: Supplementary file 5 — Source data Fig. 3 [file 44319_2026_823_MOESM5_ESM.zip]

Archive with 44 entries (38 files):
- Fig. 3/
- Fig. 3/3A/
- Fig. 3/3A/SD-His + 0.5mM 3-AT (Dnm1, Dnm2).tif
- Fig. 3/3A/SD-His + 0.5mM 3-AT (Drp1, Dnm3).tif
- Fig. 3/3A/SD-His + 0.5mM 3-AT (Vps1, DymA, DymB).tif
- Fig. 3/3A/SD-Leu-Trp (Dnm1, Dnm2).tif
- Fig. 3/3A/SD-Leu-Trp (Drp1, Dnm3).tif
- Fig. 3/3A/SD-Leu-Trp (Vps1, DymA, DymB).tif
- Fig. 3/3A/Thumbs.db
- Fig. 3/3B/
- Fig. 3/3B/Read Me .txt
- Fig. 3/3B/RidL + Dnm1 Brightfield max.tif
- Fig. 3/3B/RidL + Dnm1 GFP max.tif
- Fig. 3/3B/RidL + Dnm1 mCherry max.tif
- Fig. 3/3B/RidL + Dnm2 Brightfield max.tif
- Fig. 3/3B/RidL + Dnm2 GFP max.tif
- Fig. 3/3B/RidL + Dnm2 mCherry max.tif
- Fig. 3/3B/RidL + Dnm3 Brightfield max.tif
- Fig. 3/3B/RidL + Dnm3 GFP max.tif
- Fig. 3/3B/RidL + Dnm3 mCherry max.tif
- Fig. 3/3B/RidL + Drp1 Brightfield max.tif
- Fig. 3/3B/RidL + Drp1 GFP max.tif
- Fig. 3/3B/RidL + Drp1 mCherry max.tif
- Fig. 3/3B/RidL + DymA Brightfield max.tif
- Fig. 3/3B/RidL + DymA GFP max.tif
- Fig. 3/3B/RidL + DymA mCherry max.tif
- Fig. 3/3B/RidL + DymB Brightfield max.tif
- Fig. 3/3B/RidL + DymB GFP max.tif
- Fig. 3/3B/RidL + DymB mCherry max.tif
- Fig. 3/3B/RidL+Vps1 Brightfield max.tif
- Fig. 3/3B/RidL+Vps1 GFP max.tif
- Fig. 3/3B/RidL+Vps1 mCherry max.tif
- Fig. 3/3B/Thumbs.db
- Fig. 3/3C/
- Fig. 3/3C/Fig. 4C BiFC Analysis.xlsx
- Fig. 3/3D/
- Fig. 3/3D/anti-GFP western blot.tif
- Fig. 3/3D/Thumbs.db
- Fig. 3/3E/
- Fig. 3/3E/anti-Dnm1 western blot.tif
- Fig. 3/3E/anti-Dnm2 western blot.tif
- Fig. 3/3E/anti-Dnm3 western blot.tif
- Fig. 3/3E/anti-Drp1 western blot.tif
- Fig. 3/3E/Thumbs.db
