# Supplementary material for: The Legionella effector RidL binds the large fission GTPase Drp1 to promote mitochondrial fragmentation
Source: EMBO Rep. 2026 Jun 6;27(13):3759–87. doi: 10.1038/s44319-026-00823-3 (PMC13354802; doi:10.1038/s44319-026-00823-3)
Supplement: Supplementary file 5 — Source data Fig. 3 [file 44319_2026_823_MOESM5_ESM.zip › Fig. 3/3B/Read Me .txt]

Tile scans were recorded as z stacks (10 stacks each), each individual tile was processed as follows: 
Channels (GFP, mCherry, brightfield) were split (Image J, split channels). 
Maximal intensity projections were prepared for each individual channel. 
