# Supplementary material for: The Legionella effector RidL binds the large fission GTPase Drp1 to promote mitochondrial fragmentation
Source: EMBO Rep. 2026 Jun 6;27(13):3759–87. doi: 10.1038/s44319-026-00823-3 (PMC13354802; doi:10.1038/s44319-026-00823-3)
Supplement: Supplementary file 5 — Source data Fig. 3 [file 44319_2026_823_MOESM5_ESM.zip › Fig. 3/3C/Fig. 4C BiFC Analysis.xlsx]

## Sheet: RidL + Drp1
BiFC Analysis
z-projections (max. intensity) of individual tiles were prepared for each channel
Thresholds were set for mCherry and GFP channels (same for all samples in each channel)
Measurement of integrated densities of mCherry and GFP signals in Image J
Graphs: mean of each colony is shown
Replicate 1
Colony 1					Colony 2					Colony 3
RidL + Drp1					RidL + Drp1					RidL + Drp1
Tile	mCherry	GFP	rel. GFP		Tile	mCherry	GFP	rel. GFP		Tile	mCherry	GFP	rel. GFP
01	10643.3	236.45	0.0222158		01	6082.87	0.519	8.53215e-05		01	17620.7	208.968	0.0118592
02	5605.83	188.745	0.0336694		02	372.304	17.63	0.0473538		02	4553.21	13.482	0.00296099
03	11864	67.927	0.00572549		03	409.639	146.744	0.358228		03	23243.1	48.223	0.00207472
04	14375.2	546.012	0.0379829		04	1558.18	119.262	0.0765392		04	19357.2	111.484	0.00575929
05	9317.98	436.602	0.0468559		05	6009.76	244.228	0.0406386		05	12378.3	271.191	0.0219085
06	2799.02	62.224	0.0222306		06	204.819	14	0.068353		06	1187.25	64.816	0.0545934
07	2234.34	85.039	0.0380599		07	5326.86	675.644	0.126837		07	2787.1	151.411	0.0543257
08	465.64	35.779	0.0768383		08	2751.32	303.858	0.110441		08	4326.09	190.819	0.0441088
09	4118.68	51.334	0.0124637		09	7113.71	137.41	0.0193162		09	3728.23	944.761	0.253407
10	962.91	53.927	0.0560042		10	9160.87	56.001	0.00611307		10	1010.62	162.818	0.161108
11	3073.33	180.967	0.0588831		11	8397.59	220.894	0.0263045		11	6028.95	68.964	0.0114388
12	4374.84	87.113	0.0199123		12	5618.27	60.668	0.0107983		12	3009.03	76.742	0.0255039
13	6732.59	103.706	0.0154036		13	5034.41	96.447	0.0191576		13	1924.26	17.111	0.00889223
14	3514.59	2.074	0.000590111		14	11329.4	109.928	0.00970293		14	10111.8	380.082	0.0375878
15	13665.3	108.373	0.00793051		15	327.192	40.964	0.125199		15	6913.04	305.933	0.0442545
16	11577.7	75.187	0.0064941		16	5535.31	147.262	0.0266041		16	6501.85	858.167	0.131988
17	3030.81	1720.33	0.567613		17	14991.7	112.002	0.00747092		17	10026.3	528.382	0.0526996
18	1717.89	50.297	0.0292784		18	21275.8	364.526	0.0171334		18	1111.21	119.262	0.107326
19	4259.72	178.893	0.0419964		19	94.891	40.445	0.426226		19	3128.81	1102.91	0.352503
20	2453.68	85.039	0.0346577		20	10185.5	234.894	0.0230617		20	1252.25	146.225	0.11677
21	608.235	4.148	0.00681973		21	2414.79	70.52	0.0292033		21	2319.9	57.038	0.0245864
22	834.314	97.484	0.116843		22	14007.9	2930.64	0.209213		22	2976.88	325.637	0.109389
23	7913.28	142.077	0.0179542		23	3881.71	246.302	0.0634519		23	3567.49	1107.06	0.31032
24	1993.75	212.079	0.106372		24	4254.02	2560.38	0.601873		24	1116.91	215.708	0.193129
25	15265.5	24.371	0.00159647		25	489.492	0.519	0.00106028
		Mean:	0.0553756				Mean:	0.0980146				Mean:	0.0891039
Replicate 2
Colony 1					Colony 2					Colony 3
RidL + Drp1					RidL + Drp1					RidL + Drp1
Tile	mCherry	GFP	rel. GFP		Tile	mCherry	GFP	rel. GFP		Tile	mCherry	GFP	rel. GFP
01	3325.33	330.303	0.0993293		01	331.859	75.187	0.226563		01	1208.69	806.832	0.667524
02	210.523	121.855	0.57882		02	267.561	65.853	0.246123		02	1234.1	478.084	0.387395
03	920.39	102.669	0.111549		03	730.608	416.898	0.570618		03	8683.3	1207.14	0.139018
04	1618.85	205.338	0.126842		04	409.639	226.079	0.551898		04	336.007	99.039	0.294753
05	683.941	226.079	0.330553		05	381.119	70.52	0.185034		05	543.938	98.002	0.180171
06	622.754	216.227	0.347211		06	314.229	105.78	0.336633		06	302.303	168.522	0.557461
07	717.127	228.672	0.318872		07	1638.55	60.668	0.0370253		07	15611.9	884.093	0.0566294
08	958.762	59.112	0.0616545		08	1366.85	1.037	0.000758681		08	6106.73	595.791	0.0975631
09	1588.26	46.149	0.0290564		09	2443.83	2.074	0.000848668		09	422.083	295.562	0.700246
10	1211.29	74.668	0.0616436		10	2430.35	1575.31	0.648183		10	2898.58	1126.77	0.38873
11	13646.7	140.003	0.0102591		11	1412.47	50.297	0.0356091		11	19903.2	721.275	0.0362391
12	15163.9	0.519	3.42261e-05		12	4547.51	361.934	0.0795896		12	1821.08	147.781	0.0811503
13	4096.9	137.41	0.03354		13	2348.94	134.818	0.0573953		13	2309.01	168.004	0.0727601
14	4170.02	49.779	0.0119374		14	3193.11	8.296	0.0025981		14	6230.35	358.304	0.0575094
15	9867.62	113.558	0.0115081		15	3042.73	1.556	0.000511382		15	388.897	278.969	0.717334
16	12645.9	134.818	0.010661		16	2110.42	820.833	0.388944		16	4374.84	529.937	0.121133
17	8835.75	138.966	0.0157277		17	1068.17	567.272	0.531069		17	104.224	40.445	0.388058
18	5896.2	296.081	0.0502155		18	398.749	13.482	0.0338107		18	551.716	335.489	0.608083
19	376.971	219.338	0.581843		19	672.015	12.445	0.0185189		19	656.977	95.409	0.145224
20	3063.99	130.67	0.042647		20	1764.04	1.556	0.000882067		20	13053	2727.99	0.208994
21	11326.2	537.197	0.0474294		21	1631.3	101.632	0.0623014		21	23234.8	11978	0.515521
22	9839.1	333.415	0.0338867		22	89.706	33.186	0.369942		22	1020.47	218.82	0.214431
23	1579.96	50.297	0.0318344		23	10787.5	76.742	0.00711398		23	12073.4	3082.14	0.255283
24	10835.2	140.52	0.0129688		24	2858.14	0	0		24	3196.74	446.454	0.139659
25	10243	18.667	0.00182241		25	166.448	34.223	0.205608		25	12641.8	14.519	0.0011485
26	4158.61	65.853	0.0158353		26	171.633	52.372	0.305139		26	217.783	134.818	0.619047
27	236.968	99.039	0.417943		27	355.711	8.815	0.0247814		27	1111.73	197.56	0.177705
28	1898.86	417.935	0.220098		28	113.039	41.482	0.366971
					29	135.336	38.89	0.287359
					30	7984.84	3144.88	0.393857
					31	45.112	5.185	0.114936
					32	405.49	33.704	0.0831192
					33	84.632	57.557	0.680086
					34	38.89	6.741	0.173335
					35	219.338	35.779	0.163123
					36	9610.43	165.411	0.0172116
		Mean:	0.129133				Mean:	0.200208				Mean:	0.289954
Replicate 3
Colony 1					Colony 2					Colony 3
RidL + Drp1					RidL + Drp1					RidL + Drp1
Tile	mCherry	GFP	rel. GFP		Tile	mCherry	GFP	rel. GFP		Tile	mCherry	GFP	rel. GFP
01	3148.51	115.114	0.0365614		01	24556	210.523	0.00857317		01	2137.9	356.748	0.166869
02	2174.2	293.488	0.134987		02	34337.6	1327.95	0.0386735		02	387.342	76.224	0.196787
03	12189.6	9.334	0.000765735		03	11177.4	158.152	0.0141492		03	2160.71	189.263	0.0875928
04	13228.2	25.926	0.0019599		04	35226.3	356.23	0.0101126		04	9959.92	165.411	0.0166077
05	9431.54	96.447	0.010226		05	32511.3	424.157	0.0130464		05	15728.6	89.187	0.00567038
06	8862.19	99.558	0.011234		06	13809	432.972	0.0313544		06	13211.1	453.714	0.0343434
07	4535.06	158.152	0.0348732		07	24167.6	241.116	0.00997681		07	250.45	44.075	0.175983
08	9456.95	508.678	0.0537888		08	19475.5	2127.53	0.109241		08	9827.69	299.71	0.0304965
09	5967.76	161.781	0.0271092		09	12633.6	423.639	0.0335327		09	15277.4	468.751	0.0306826
10	3090.44	150.892	0.0488254		10	2470.79	106.299	0.0430222		10	10530.8	751.868	0.0713969
11	8456.7	36.816	0.00435347		11	15747.8	93.335	0.00592688		11	2097.45	26.964	0.0128556
12	5715.75	94.891	0.0166017		12	2764.28	235.413	0.0851624		12	3659.26	231.264	0.0631996
13	5883.24	20.223	0.00343739		13	636.755	254.598	0.399837		13	5191.52	184.597	0.0355574
14	11539.4	70.52	0.00611126		14	10250.4	273.784	0.0267096		14	21553.2	1659.81	0.0770101
15	4070.46	41.482	0.010191		15	28271.3	747.201	0.0264297		15	9737.47	870.612	0.0894084
16	3959.49	21.26	0.00536937		16	11686.1	566.753	0.048498		16	5250.11	164.892	0.0314073
17	3047.92	88.669	0.0290917		17	2380.05	247.339	0.103922		17	2340.64	277.413	0.11852
18	6208.88	60.149	0.00968758		18	1402.11	318.377	0.227071		18	406.527	185.634	0.456634
19	12281.9	83.483	0.00679724		19	1782.19	189.782	0.106488		19	11764.9	256.672	0.0218167
20	12191.7	167.485	0.0137377		20	22858.3	93.854	0.0041059		20	2102.12	356.23	0.169462
21	5853.16	133.262	0.0227675		21	19887.7	537.715	0.0270376		21	1303.07	161.263	0.123757
22	1920.63	96.965	0.0504859		22	886.686	164.374	0.18538		22	5482.41	393.046	0.0716921
23	10504.4	178.893	0.0170303		23	5803.9	326.674	0.0562852		23	16189.5	1081.13	0.0667799
24	9119.38	183.56	0.0201286		24	8163.21	493.122	0.0604078		24	14614.8	668.385	0.0457336
25	4429.28	522.159	0.117888		25	11314.3	26.964	0.00238317		25	10575.4	664.237	0.0628095
26	9624.43	75.705	0.00786592		26	10216.6	88.15	0.00862812		26	9641.54	641.94	0.0665806
27	11113.6	216.671	0.0194959							27	1418.18	115.114	0.0811703
28	9355.83	262.895	0.0280996							28	306.97	59.112	0.192566
										29	1034.98	87.113	0.0841684
										30	14305.2	653.348	0.0456721
		Mean:	0.0267668				Mean:	0.0648444				Mean:	0.0911077

## Sheet: RidL + Dnm1
BiFC Analysis
z-projections (max. intensity) of individual tiles were prepared for each channel
Thresholds were set for mCherry and GFP channels (same for all samples in each channel)
Measurement of integrated densities of mCherry and GFP signals in Image J
Graphs: mean of each colony is shown
Replicate 1
Colony 1					Colony 2					Colony 3
RidL + Dnm1					RidL + Dnm1					RidL + Dnm1
Tile	mCherry	GFP	rel. GFP		Tile	mCherry	GFP	rel. GFP		Tile	mCherry	GFP	rel. GFP
01	46981.9	10742.4	0.228649		01	1534.85	38.371	0.0249999		01	3535.34	24.889	0.00704007
02	11819.9	1452.92	0.122922		02	2204.27	15.037	0.00682176		02	2164.86	173.189	0.08
03	258.746	0	0		03	23468.7	168.004	0.00715865		03	2351.53	187.189	0.079603
04	17528.9	260.302	0.0148499		04	6783.41	112.521	0.0165877		04	25874.1	286.747	0.0110824
05	8665.67	255.117	0.02944		05	12875.6	62.742	0.00487293		05	1621.96	1.037	0.00063935
06	6815.56	88.15	0.0129336		06	12056.9	0.519	4.30461e-05		06	157.633	23.852	0.151313
07	39938.6	3139.66	0.0786121		07	1221.66	11.408	0.00933814		07	17920.4	165.411	0.00923032
08	9342.35	5.704	0.000610553		08	4917.74	164.374	0.0334247		08	14719.5	696.904	0.0473456
09	5396.34	2713.31	0.502806		09	6726.37	224.523	0.0333795		09	7764.98	436.602	0.056227
10	1109.13	368.675	0.332399		10	1255.36	285.71	0.227592		10	12884.4	7.259	0.000563393
11	1307.21	118.225	0.0904404		11	1106.02	45.631	0.0412568		11	3033.4	161.781	0.0533332
12	2398.2	0	0		12	4792.77	15.556	0.00324572		12	12221.2	410.676	0.0336035
13	17975.4	3025.35	0.168306		13	2346.35	145.188	0.0618783		13	17660.6	971.206	0.0549928
14	4649.14	24.889	0.00535347		14	6531.92	35.779	0.00547756		14	39723	114.077	0.00287181
15	1447.22	46.149	0.0318881		15	204.301	49.779	0.243655		15	25485.2	108.891	0.00427271
16	1306.69	0.519	0.000397185		16	13571.5	192.893	0.0142131		16	5515.08	235.413	0.0426853
17	23965.9	182.004	0.00759429		17	9850.48	427.269	0.0433754		17	4093.79	84.52	0.0206459
18	576.087	7.259	0.0126005		18	416.379	1.556	0.00373698		18	969.132	7.259	0.00749021
19	7291.05	70.002	0.00960109		19	368.675	2.074	0.00562555		19	12973.1	156.596	0.0120708
20	2670.43	215.19	0.0805826		20	56433.2	1524.48	0.0270139		20	4829.59	1418.15	0.293638
21	11045.7	132.744	0.0120177		21	16317.1	1540.03	0.0943816		21	258.228	3.63	0.0140573
22	6474.88	38.89	0.00600629		22	1419.73	119.262	0.084003		22	2454.72	5.704	0.00232369
23	468.751	137.41	0.293141		23	438.158	35.779	0.0816578
24	2077.23	0	0
25	128.077	67.409	0.526316
26	3576.82	3268.53	0.913808
		Mean:	0.133895				Mean:	0.0466843				Mean:	0.0447741
Replicate 2
Colony 1					Colony 2					Colony 3
RidL + Dnm1					RidL + Dnm1					RidL + Dnm1
Tile	mCherry	GFP	rel. GFP		Tile	mCherry	GFP	rel. GFP		Tile	mCherry	GFP	rel. GFP
01	8071.44	152.448	0.0188873		01	1488.7	2.074	0.00139316		01	9480.8	403.935	0.0426056
02	4307.94	1595.72	0.370413		02	3415.04	82.965	0.024294		02	12825.3	32.149	0.00250668
03	214.153	84.002	0.392252		03	1104.47	15.037	0.0136147		03	11622.8	165.93	0.0142762
04	11813.1	194.449	0.0164604		04	4139.94	0.519	0.000125364		04	21256.1	12242	0.575928
05	549.642	30.593	0.0556599		05	1732.41	1.037	0.000598589		05	21011.3	17.63	0.00083907
06	933.354	115.114	0.123334		06	184.597	74.15	0.401686		06	14185.9	1.037	7.31006e-05
07	10195.3	2246.72	0.220368		07	5661.83	142.596	0.0251855		07	12437.5	48.742	0.00391897
08	14880.2	23.852	0.00160293		08	147.262	71.557	0.485916		08	13020.8	1.037	7.96418e-05
09	5588.71	1793.6	0.320932		09	2006.19	2.074	0.0010338		09	6403.84	56.001	0.00874491
10	1793.6	229.19	0.127782		10	5284.86	2.074	0.000392442		10	5190.48	3.63	0.000699357
11	4731.58	75.187	0.0158905		11	3318.07	2.074	0.000625062		11	1836.11	38.371	0.0208979
12	26570	261.858	0.00985541		12	2160.71	45.112	0.0208783		12	2534.57	17.63	0.0069558
13	446.454	2.074	0.0046455		13	1814.85	46.149	0.0254285		13	4065.27	1.037	0.000255087
14	136.373	8.296	0.0608332		14	3076.44	46.149	0.0150008		14	16406.8	1402.11	0.0854588
15	360.378	24.889	0.0690636		15	4237.43	18.667	0.00440527		15	14226.9	18.149	0.00127568
16	9586.06	2.074	0.000216356		16	1396.4	221.937	0.158935		16	9278.57	0.519	5.59353e-05
17	347.415	24.889	0.0716405		17	137.41	34.223	0.249058		17	7747.87	2.593	0.000334673
18	1875	72.594	0.0387167		18	239.561	95.928	0.400432		18	11434.6	142.077	0.0124252
19	2167.45	0.519	0.000239451		19	515.937	2.074	0.00401987		19	10869.4	311.118	0.0286232
20	3238.05	365.045	0.112736		20	958.243	12.445	0.0129873		20	94.372	6.741	0.0714301
21	145.707	7.778	0.0533811		21	3151.62	43.038	0.0136558
22	148.818	19.704	0.132403		22	328.229	0.519	0.00158121
23	334.452	4.667	0.0139542
		Mean:	0.0970116				Mean:	0.0846021				Mean:	0.0438692
Replicate 3
Colony 1					Colony 2					Colony 3
RidL + Dnm1					RidL + Dnm1					RidL + Dnm1
Tile	mCherry	GFP	rel. GFP		Tile	mCherry	GFP	rel. GFP		Tile	mCherry	GFP	rel. GFP
01	701.571	141.559	0.201774		01	14221.8	73.113	0.0051409		01	2612.87	4.148	0.00158753
02	87453523	44.594	5.09917e-07		02	4494.62	292.451	0.065067		02	108.891	2.593	0.0238128
03	256.154	91.78	0.3583		03	6424.58	135.336	0.0210653		03	832.24	1.037	0.00124603
04	224.523	0.513	0.00228484		04	2371.24	106.817	0.045047		04	703.645	1.037	0.00147375
05	456.306	12.445	0.0272734		05	8583.74	53.927	0.00628246		05	1286.99	18.667	0.0145044
06	793.869	3.63	0.00457254		06	10044.4	150.374	0.0149709		06	4395.06	130.67	0.0297311
07	3268.29	15.556	0.00475967		07	3138.66	114.077	0.0363458		07	18342.5	130.151	0.00709561
08	964.465	28.001	0.0290327		08	1290.1	129.632	0.100482		08	4957.66	0.519	0.000104686
09	11360	264.45	0.0232791		09	17444.9	107.336	0.00615286		09	2045.08	36.816	0.0180022
10	355.193	74.15	0.20876		10	5966.2	196.004	0.0328524		10	2178.34	1620.22	0.743785
11	820.833	9.852	0.0120024		11	5578.86	236.45	0.0423832		11	1955.89	3.111	0.00159058
12	207.93	42.519	0.204487		12	11621.8	21.26	0.00182932		12	4895.96	87.113	0.0177928
13	2311.61	73.631	0.0318527		13	18674.3	31.63	0.00169377		13	2708.28	29.556	0.0109132
14	482.233	52.372	0.108603		14	1047.43	66.372	0.0633665		14	710.386	60.149	0.0846709
15	577.124	18.149	0.0314473		15	2789.69	182.004	0.0652417		15	4702.55	44.075	0.00937258
16	491.048	44.594	0.0908139		16	5221.6	1094.03	0.20952		16	875.797	43.557	0.0497341
17	7732.32	32.149	0.00415775		17	10858.5	2245.56	0.206802		17	9708.95	18.149	0.00186931
18	1052.1	1.556	0.00147895		18	7436.75	132.744	0.0178497		18	6372.21	294.525	0.0462202
19	337.044	11.926	0.0353841		19	26325.8	2125.22	0.0807276		19	1943.97	0.519	0.00026698
20	7966.69	58.075	0.00728973		20	13325.7	49.779	0.00373556		20	2099.01	21.778	0.0103754
21	11324.7	56.52	0.00499086		21	8450.48	73.113	0.00865193		21	5620.34	0.519	9.23431e-05
22	6062.13	91.78	0.0151399		22	5782.13	119.78	0.0207156		22	9540.95	354.674	0.0371739
23	16664	59.112	0.00354729		23	9041.08	65.853	0.00728375		23	1977.67	3.63	0.00183549
24	1083.73	0.519	0.000478903		24	13869.1	1710.11	0.123304		24	6868.45	181.485	0.026423
25	2293.46	1.556	0.000678452		25	9927.25	166.967	0.0168191		25	4881.96	9.334	0.00191194
										26	2361.9	2.593	0.00109784
		Means:	0.0564956				Means:	0.0481332				Means:	0.0439494

## Sheet: RidL + Dnm2
BiFC Analysis
z-projections (max. intensity) of individual tiles were prepared for each channel
Thresholds were set for mCherry and GFP channels (same for all samples in each channel)
Measurement of integrated densities of mCherry and GFP signals in Image J
Graphs: mean of each colony is shown
Replicate 1
Colony 1					Colony 2					Colony 3
RidL + Dnm2					RidL + Dnm2					RidL + Dnm2
Tile	mCherry	GFP	rel. GFP		Tile	mCherry	GFP	rel. GFP		Tile	mCherry	GFP	rel. GFP
01	2469.76	71.039	0.0287636		01	8561.44	1.556	0.000181745		01	8617.97	212.597	0.024669
02	1144.39	95.409	0.0833707		02	9537.84	0.519	5.44149e-05		02	1949.15	85.039	0.0436287
03	7561.2	107.336	0.0141956		03	5272.41	1.037	0.000196684		03	2156.05	249.413	0.115681
04	361.934	34.223	0.0945559		04	16512.1	1.037	6.28026e-05		04	819.277	153.485	0.187342
05	3900.38	25.408	0.00651424		05	7279.64	1.037	0.000142452		05	3685.71	94.891	0.0257457
06	14081.2	161.781	0.0114892		06	5708.49	1.556	0.000272576		06	12665.6	250.45	0.019774
07	3262.07	46.149	0.0141471		07	7894.62	2.074	0.000262711		07	1973.52	126.521	0.0641092
08	4881.44	47.705	0.00977273		08	10761	1.556	0.000144596		08	7848.47	357.786	0.0455867
09	5459.6	1.037	0.000189941		09	10257	1.556	0.000151701		09	11316.4	123.41	0.0109054
10	702.089	23.334	0.0332351		10	10684.3	0.519	4.85759e-05		10	2743.54	289.858	0.105651
11	10819.6	113.558	0.0104955		11	15230.3	1.556	0.000102165		11	1508.4	146.225	0.0969403
12	5800.27	19.186	0.00330777		12	9615.62	1.037	0.000107845		12	8654.78	120.299	0.0138997
13	730.09	32.667	0.0447438		13	16879.2	2.074	0.000122873		13	6277.84	99.558	0.0158586
14	4009.27	122.892	0.0306519		14	21240.5	28.519	0.00134267		14	2306.42	168.522	0.0730665
15	10288.1	52.372	0.00509052		15	11626.5	1.037	8.9193e-05		15	2023.82	56.52	0.0279274
16	68.964	12.445	0.180456		16	16859.7	0.519	3.07834e-05		16	370.749	6.741	0.0181821
17	8432.85	957.206	0.113509		17	200230	6.222	3.10742e-05		17	153691	3478.23	0.0226313
18	28199.2	261.339	0.0092676		18	26783.1	148.818	0.00555641		18	4605.58	220.894	0.0479622
19	5966.72	289.858	0.0485791		19	13621.3	1.037	7.6131e-05		19	12624.6	551.716	0.0437015
20	1927.38	155.559	0.0807103		20	1509.44	0.519	0.000343836		20	6636.14	45.112	0.00679792
21	235.413	57.557	0.244494		21	7434.16	3.63	0.000488286		21	6253.99	143.633	0.0229666
22	8857.53	26.445	0.0029856		22	26781.5	2.593	9.68204e-05		22	5863.53	182.522	0.0311283
23	3827.27	95.409	0.0249287		23	11098.6	2.074	0.00018687		23	16664.9	71.557	0.00429388
24	2631.54	0.519	0.000197223		24	7192.01	2.074	0.000288376
25	10006.1	95.409	0.00953511		25	18854.8	0.519	2.75262e-05
26	590.605	29.556	0.0500436
27	4243.65	119.262	0.0281037
28	2230.72	118.225	0.0529987
		Mean:	0.0441547				Mean:	0.000416365				Mean:	0.0464543
Replicate 2
Colony 1					Colony 2					Colony 3
RidL + Dnm2					RidL + Dnm2					RidL + Dnm2
Tile	mCherry	GFP	rel. GFP		Tile	mCherry	GFP	rel. GFP		Tile	mCherry	GFP	rel. GFP
01	164.892	51.853	0.314466		01	5897.76	12.445	0.00211012		01	11567.4	61.187	0.00528962
02	2005.67	17.111	0.0085313		02	111.484	3.111	0.0279053		02	1772.34	15.556	0.00877712
03	10127.9	32.149	0.00317429		03	2337.53	35.779	0.0153063		03	13753	169.559	0.0123289
04	3099.25	16.593	0.00535387		04	65.853	5.704	0.0866172		04	4970.11	71.039	0.0142933
05	2904.8	22.297	0.00767591		05	453.195	12.963	0.0286036		05	9900.29	76.742	0.00775149
06	1044.84	22.297	0.0213402		06	796.98	26.445	0.0331815		06	28104.3	788.684	0.0280627
07	7124.08	48.223	0.00676901		07	8336.92	31.112	0.00373183		07	8401.74	31.112	0.00370304
08	4498.25	71.039	0.0157926		08	241.116	10.371	0.0430125		08	3060.36	17.63	0.00576075
09	5042.7	10.371	0.00205664		09	1351.81	43.038	0.0318374		09	1758.85	24.371	0.0138562
10	3945.49	25.408	0.00643975		10	284.673	4.148	0.0145711		10	2558.43	85.557	0.0334413
11	2961.84	21.778	0.00735286		11	4065.27	15.556	0.00382656		11	23212	4512.99	0.194425
12	10804.6	143.633	0.0132937		12	172.152	26.964	0.156629		12	13188.3	60.668	0.00460014
13	13355.3	89.706	0.00671691		13	547.567	20.741	0.0378785		13	5644.72	27.482	0.00486862
14	4960.26	260.82	0.052582		14	43.038	3.111	0.072285		14	6386.22	19.186	0.00300428
15	1347.66	177.856	0.131974		15	506.085	20.223	0.0399597		15	3239.77	151.929	0.0468949
16	2411.16	49.779	0.0206452		16	1038.1	26.964	0.0259745		16	10447.9	3236.93	0.309818
17	7645.72	173.189	0.0226518		17	1808.11	7.778	0.00430172		17	14361.2	13.482	0.000938779
18	2483.76	1.037	0.000417512		18	4024.31	4.667	0.0011597		18	7496.9	18.149	0.00242087
					19	766.387	6.222	0.00811861		19	15971.8	163.855	0.010259
					20	1848.04	5.704	0.00308651		20	8537.07	2885.45	0.337991
										21	15749.8	2.593	0.000164637
										22	8858.04	89.706	0.0101271
										23	7413.94	109.928	0.0148272
										24	12420.9	28.519	0.00229606
										25	9262.5	22.297	0.00240723
		Mean:	0.0359574				Mean:	0.0320048				Mean:	0.0431323
Replicate 3
Colony 1					Colony 2					Colony 3
RidL + Dnm2					RidL + Dnm2					RidL + Dnm2
Tile	mCherry	GFP	rel. GFP		Tile	mCherry	GFP	rel. GFP		Tile	mCherry	GFP	rel. GFP
01	18001.3	9.852	0.000547294		01	14503.8	13.48	0.000929412		01	1141.28	84.002	0.0736031
02	1436.33	2.593	0.0018053		02	22447.7	3513.92	0.156538		02	3776.45	49.26	0.013044
03	5064.48	11.408	0.00225255		03	7169.19	11.926	0.00166351		03	1764.04	10.371	0.00587913
04	16219.1	177.337	0.0109338		04	18098.8	1.037	5.72967e-05		04	2288.27	0.519	0.000226809
05	7367.27	26.964	0.00365997		05	17204.3	23.334	0.00135629		05	6950.89	127.558	0.0183513
06	1801.37	4.148	0.00230269		06	11410.2	2.074	0.000181766		06	426.231	29.038	0.0681274
07	9483.39	15.037	0.00158561		07	6359.25	1.037	0.00016307		07	12143.2	1185.55	0.0976311
08	1397.57	22.297	0.0159541		08	7745.8	15.037	0.00194131		08	741.498	22.297	0.0300702
09	19188.2	9.334	0.000486445		09	39946	3.63	9.08727e-05		09	96.447	24.371	0.252688
10	4788.1	12.963	0.00270733		10	29795.2	23.334	0.000783145		10	1370.99	71.557	0.0521936
11	1122.62	4.148	0.00369494		11	16214.4	79.854	0.00492487		11	14171.4	6.222	0.000439053
12	2671.98	1361.68	0.509615		12	25749.2	20.223	0.000785385		12	3341.92	28.519	0.00853371
13	1969.89	12.445	0.0063176		13	12858.5	6.741	0.000524245		13	912.612	33.704	0.0369314
14	10070.4	10.371	0.00102985		14	3123.62	0.519	0.000166153		14	4869.51	0.519	0.000106582
15	24326.3	47.705	0.00196105		15	9174.87	10.371	0.00113037		15	394.601	69.483	0.176084
16	12530.3	2174.23	0.173518		16	4490.47	3.111	0.000692801		16	109.928	24.371	0.2217
18	6789.11	109.41	0.0161155		17	27928.5	9.334	0.00033421		17	1521.88	162.818	0.106984
19	7534.24	43.557	0.00578121		18	41597.5	71.557	0.00172022		18	180.448	7.778	0.0431038
20	1130.91	59.631	0.0527282		19	23970.6	2137.46	0.0891701		19	1135.06	94.891	0.0835998
					20	30313.8	61.705	0.00203554
					21	19432.9	2059.07	0.105958
					22	26992.6	87.113	0.00322729
					23	26275.5	3295.69	0.125429
					24	2892.88	0.519	0.000179406
					25	4724.84	9.334	0.00197552
		Mean:	0.0427893				Mean:	0.0200783				Mean:	0.0678577

## Sheet: RidL + Dnm3
BiFC Analysis
z-projections (max. intensity) of individual tiles were prepared for each channel
Thresholds were set for mCherry and GFP channels (same for all samples in each channel)
Measurement of integrated densities of mCherry and GFP signals in Image J
Graphs: mean of each colony is shown
Replicate 1
Colony 1					Colony 2					Colony 3
RidL + Dnm3					RidL + Dnm3					RidL + Dnm3
Tile	mCherry	GFP	rel. GFP		Tile	mCherry	GFP	rel. GFP		Tile	mCherry	GFP	rel. GFP
01	27.482	1.556	0.0566189		01	20182.2	194.967	0.00966034		01	2585.39	54.446	0.0210591
02	259.783	1.037	0.00399179		02	4935.37	15.037	0.00304678		02	11512.4	41.482	0.00360325
03	304.377	2.593	0.00851904		03	802.684	15.037	0.0187334		03	13371.8	3.63	0.000271466
04	995.05	83.483	0.0838983		04	1014.24	25.408	0.0250512		04	769.498	64.816	0.0842315
05	42.519	1.556	0.0365954		05	26133.9	220.375	0.00843253		05	6119.69	133.781	0.0218608
06	3015.77	36.297	0.0120357		06	19800.6	58.075	0.002933		06	3636.45	53.927	0.0148296
07	1589.81	10.889	0.00684924		07	9898.73	0	0		07	5634.86	13.482	0.0023926
08	491.566	3.111	0.00632875		08	16124.7	0.519	3.21866e-05		08	4143.57	9.334	0.00225265
09	5757.86	1.556	0.000270239		09	163.337	59.631	0.36508		09	12966.4	17.111	0.00131965
10	3666.52	22.297	0.00608124		10	262.895	98.002	0.37278		10	5662.86	217.783	0.0384581
11	682.385	2.593	0.00379991		11	4163.79	61.187	0.014695		11	9223.61	44.594	0.00483477
12	1465.88	17.63	0.0120269		12	8108.77	4.148	0.000511545		12	21653.8	91.78	0.00423852
13	3027.7	47.705	0.0157562		13	136.892	5.704	0.0416679		13	36172.6	3.111	8.60042e-05
14	1492.33	31.63	0.0211951		14	9427.91	13.482	0.00143001		14	23431.3	14	0.000597491
15	1360.62	19.704	0.0144816		15	5065.52	104.224	0.0205752		15	9243.83	17.111	0.00185107
16	4578.72	0	0		16	3292.66	8.815	0.00267716		16	15393.6	12.445	0.000808453
17	635.718	101.632	0.15987		17	8638.71	22.297	0.00258106		17	6469.18	10.371	0.00160314
18	3893.12	2.074	0.000532734		18	8887.08	7.259	0.000816804		18	31527.6	24.889	0.000789434
19	4015.49	24.371	0.00606924		19	677.718	74.668	0.110176		19	13857.7	80.372	0.0057998
20	1950.71	1.556	0.000797659		20	3213.85	54.446	0.0169411		20	1879.15	65.335	0.0347683
21	2511.76	1273.98	0.507208		21	3910.23	2.074	0.000530403		21	12325.5	286.228	0.0232225
22	46.149	2.074	0.0449414		22	896.019	1.556	0.00173657		22	27627.3	431.935	0.0156344
23	3855.25	46.149	0.0119704		23	12650.6	28.519	0.00225436		23	40819.7	448.01	0.0109753
24	509.196	62.224	0.1222		24	5039.59	84.002	0.0166684		24	34563.6	872.167	0.0252337
										25	11347	28.001	0.0024677
		Mean:	0.0475849				Mean:	0.0432921				Mean:	0.0129276
Replicate 2
Colony 1					Colony 2					Colony 3
RidL + Dnm3					RidL + Dnm3					RidL + Dnm3
Tile	mCherry	GFP	rel. GFP		Tile	mCherry	GFP	rel. GFP		Tile	mCherry	GFP	rel. GFP
01	325.118	0.519	0.00159634		01	14471.6	9.334	0.000644985		01	10514.2	2.074	0.000197256
02	2286.72	1.037	0.000453489		02	13658.1	78.817	0.00577073		02	810.462	26.445	0.0326295
03	3605.34	1.037	0.000287629		03	12990.7	10.371	0.000798339		03	919.353	0.519	0.000564527
04	1708.56	0	0		04	12510	39.408	0.00315011		04	2875.77	1.037	0.0003606
05	963.947	1.556	0.0016142		05	33474.7	98.002	0.00292764		05	7067.56	42.001	0.00594279
06	7175.93	14.519	0.00202329		06	9478.21	38.89	0.0041031		06	3376.15	31.63	0.00936867
07	5017.29	19.704	0.00392722		07	6584.81	41.482	0.00629965		07	759.646	2.593	0.00341343
08	4513.28	0.519	0.000114994		08	9880.58	1.556	0.000157481		08	9480.8	99.558	0.010501
09	209.486	0	0		09	1884.86	10.889	0.0057771		09	978.466	2.593	0.00265007
10	205.338	0.519	0.00252754		10	16527.6	3.111	0.000188231		10	7454.9	1.037	0.000139103
11	140.522	0.519	0.00369337		11	5209.67	5.704	0.00109489		11	2529.91	25.408	0.0100431
					12	12502.3	131.188	0.0104931		12	1226.84	8.296	0.00676208
					13	18764	18.149	0.000967223		13	1996.34	6.222	0.0031167
					14	20136.1	20.741	0.00103004		14	16172.4	3.63	0.000224456
					15	2885.62	1.556	0.000539226		15	6280.95	29.038	0.00462319
					16	15654.4	5.704	0.00036437		16	3604.82	17.63	0.00489068
					17	19308.5	0.519	2.68794e-05		17	13718.7	7.259	0.00052913
					18	8374.77	1.037	0.000123824		18	16616.3	18.667	0.00112342
					19	857.13	3.63	0.00423506		19	1741.22	54.964	0.0315663
					20	4590.54	4.148	0.000903597		20	7358.98	36.816	0.00500287
					21	9033.31	9.334	0.00103329		21	7358.98	36.816	0.00500287
					22	2461.98	12.963	0.00526528		22	17850.4	19.704	0.00110384
					23	4825.96	49.779	0.0103148
					24	3767.12	79.854	0.0211976
					25	1564.92	1.037	0.000662652
		Mean.	0.00147619				Mean:	0.00352277				Mean:	0.00635253
Replicate 3
Colony 1					Colony 2					Colony 3
RidL + Dnm3					RidL + Dnm3					RidL + Dnm3
Tile	mCherry	GFP	rel. GFP		Tile	mCherry	GFP	rel. GFP		Tile	mCherry	GFP	rel. GFP
01	1867.74	1.037	0.000555215		01	7355.35	1.037	0.000140986		01	2551.17	21.26	0.00833344
02	876.315	0	0		02	458.899	1.037	0.00225976		02	5938.72	0.519	8.73925e-05
03	935.428	1.037	0.00110858		03	1999.45	1.037	0.000518642		03	1408.85	17.111	0.0121454
04	366.082	0.519	0.00141772		04	1721	2.074	0.00120511		04	1882.78	34.741	0.018452
05	497.789	1.037	0.00208321		05	13618.1	0.519	3.81109e-05		05	1178.1	46.668	0.0396129
06	6613.85	0.519	7.84717e-05		06	814.61	1.037	0.001273		06	8465.52	253.043	0.029891
07	353.637	1.037	0.00293239		07	5200.85	0	0		07	770.535	377.49	0.489906
08	1653.09	1.556	0.000941269		08	10008.1	6.222	0.000621694		08	91.261	2.593	0.028413
09	2782.43	0	0		09	10026.3	2.593	0.00025862		09	3898.82	11.408	0.00292601
10	947.872	2.074	0.00218806		10	11754.6	0.519	4.41531e-05		10	711.423	2.593	0.00364481
11	982.095	1.556	0.00158437		11	3160.96	1.556	0.000492256		11	2699.47	1.037	0.00038415
12	6182.95	4.148	0.000670877		12	16746.4	1.556	9.29153e-05		12	1034.98	3.63	0.0035073
13	1475.74	3.63	0.00245979		13	3121.55	0.519	0.000166264		13	515.937	26.445	0.0512563
14	2524.2	4.667	0.0018489		14	2392.5	0.519	0.000216928		14	173.189	49.779	0.287426
15	291.414	2.593	0.00889799		15	4108.83	0.519	0.000126313		15	996.614	0.519	0.000520763
16	7015.71	1.556	0.000221788		16	942.169	1.556	0.00165151		16	2218.79	2.593	0.00116866
17	1499.07	1.037	0.000691762		17	5464.27	1.556	0.000284759		17	480.677	1.556	0.0032371
18	247.339	2.593	0.0104836		18	3507.34	0.519	0.000147976		18	15521.2	1.037	6.68121e-05
					19	3771.27	2.074	0.000549948		19	2417.9	86.594	0.0358137
					20	701.052	0	0
					21	1286.99	2.593	0.00201478
		Mean:	0.00212022				Mean:	0.000576368				Mean:	0.0535154

## Sheet: RidL + DymA
BiFC Analysis
z-projections (max. intensity) of individual tiles were prepared for each channel
Thresholds were set for mCherry and GFP channels (same for all samples in each channel)
Measurement of integrated densities of mCherry and GFP signals in Image J
Graphs: mean of each colony is shown
Replicate 1
Colony 1					Colony 2					Colony 3
RidL + DymA					RidL + DymA					RidL + DymA
Tile	mCherry	GFP	rel. GFP		Tile	mCherry	GFP	rel. GFP		Tile	mCherry	GFP	rel. GFP
01	982.614	146.744	0.14934		01	6354.58	249.931	0.0393308		01	11126.1	1065.58	0.095773
02	119.262	3.63	0.0304372		02	3623.49	805.277	0.222238		02	2252.49	66.372	0.029466
03	1304.62	116.669	0.0894275		03	13539.3	532.012	0.0392938		03	25273.7	2347.9	0.0928992
04	2229.16	94.891	0.0425681		04	4073.57	459.936	0.112907		04	7558.09	767.943	0.101605
05	2754.95	148.3	0.0538304		05	6551.62	1493.37	0.227938		05	9682.51	1361.14	0.140577
06	4468.69	34.741	0.00777431		06	2519.02	65.335	0.0259367		06	4176.76	736.312	0.176288
07	4225.5	39.927	0.00944906		07	17284.7	601.495	0.0347993		07	24630.2	1330.55	0.054021
08	2142.05	208.968	0.0975553		08	3728.75	247.857	0.0664719		08	8659.97	698.46	0.0806539
09	2846.73	624.31	0.219308		09	1585.66	476.529	0.300523		09	7514.53	257.191	0.0342258
10	3379.78	204.301	0.0604481		10	139.485	17.111	0.122673		10	36290.9	755.498	0.0208179
11	420.528	3.63	0.00863201		11	1222.69	528.9	0.43257		11	11175.6	566.753	0.0507134
12	4369.13	290.895	0.0665796		12	2864.88	95.928	0.0334842		12	13981.1	1197.8	0.085673
13	6052.28	553.271	0.0914153		13	6792.22	535.641	0.0788609		13	12298	593.198	0.0482354
14	205.338	33.704	0.164139		14	2151.9	211.56	0.0983132		14	15192.4	624.31	0.0410936
15	382.156	73.113	0.191317		15	702.608	186.152	0.264944		15	9317.98	635.718	0.0682249
16	1143.36	65.853	0.0575961		16	1070.24	19.186	0.0179267		16	1759.89	38.89	0.022098
17	1146.47	36.297	0.0316598		17	6370.66	1241.88	0.194937		17	2123.9	108.373	0.0510255
18	3577.34	73.113	0.0204378		18	3433.19	620.162	0.180637		18	11383.3	717.645	0.0630438
19	1644.78	58.075	0.0353088		19	6360.29	744.09	0.11699		19	2898.58	285.191	0.0983898
20	383.712	6.741	0.0175679		20	19508.1	5129.3	0.262931		20	11651.4	1096.69	0.0941255
21	1909.74	60.668	0.0317676		21	12718	2382.13	0.187304		21	3017.32	924.02	0.306238
22	7006.37	234.894	0.0335258		22	2228.12	16.074	0.00721415		22	1139.21	221.931	0.194811
23	11449.1	356.23	0.0311141		23	1868.26	253.043	0.135443		23	862.315	150.374	0.174384
										24	12057.4	978.466	0.0811508
										25	5312.86	433.491	0.0815928
		Mean:	0.0670087				Mean:	0.13929				Mean:	0.0914851
Replicate 2
Colony 1					Colony 2					Colony 3
RidL + DymA					RidL + DymA					RidL + DymA
Tile	mCherry	GFP	rel. GFP		Tile	mCherry	GFP	rel. GFP		Tile	mCherry	GFP	rel. GFP
01	1857.89	411.194	0.221323		01	677.2	68.446	0.101072		01	11452.2	10.371	0.000905586
02	739.423	218.301	0.295232		02	4933.29	215.708	0.043725		02	3488.15	423.12	0.121302
03	139.485	58.594	0.420074		03	166.967	39.408	0.236023		03	1037.06	373.86	0.3605
04	1623	782.461	0.482108		04	123.41	37.853	0.306726		04	1508.4	807.351	0.535236
05	343.267	111.484	0.324773		05	1576.85	131.188	0.0831963		05	1038.1	441.787	0.425574
06	245.265	66.89	0.272725		06	1498.55	143.114	0.0955016		06	678.755	206.375	0.304049
07	245.265	131.707	0.536999		07	10486.7	0.519	4.9491e-05		07	5246.48	1341.95	0.255782
08	39.408	10.371	0.26317		08	805.795	168.004	0.208495		08	1040.17	229.19	0.220339
09	1641.66	0.519	0.000316142		09	1685.74	504.011	0.298985		09	65.335	16.593	0.253968
10	869.056	454.751	0.52327		10	445.936	107.854	0.24186		10	3786.82	150.374	0.0397098
11	60.668	24.889	0.410249		11	5004.86	485.862	0.097078		11	825.499	130.151	0.157663
12	101.113	24.371	0.241027		12	330.303	40.964	0.124019		12	4200.61	1158.91	0.275892
13	804.758	210.005	0.260954		13	2807.84	353.637	0.125946		13	2033.67	494.159	0.242988
14	575.568	94.372	0.163963		14	4594.17	202.745	0.0441309		14	560.012	224.005	0.4
15	277.932	21.26	0.0764935		15	10037.2	211.56	0.0210776		15	6648.07	2647.61	0.398253
16	880.464	205.338	0.233216		16	2081.9	18.667	0.00896634		16	9795.55	2132.19	0.21767
17	205.856	72.076	0.350128		17	2913.62	796.462	0.273358		17	3163.03	2637.71	0.833917
18	402.379	151.929	0.377577		18	2372.79	202.227	0.0852274		18	1621.96	107.336	0.0661767
19	2492.57	460.454	0.18473		19	776.758	55.483	0.0714289		19	19495.7	726.46	0.0372626
20	2498.8	437.639	0.17514		20	1149.58	71.557	0.0622462		20	6404.36	34.741	0.00542458
21	2946.29	373.86	0.126892		21	9102.79	384.749	0.0422672		21	5281.23	1.037	0.000196356
22	17848.8	1624.04	0.0909883							22	258.746	48.223	0.186372
23	4004.09	441.787	0.110334							23	613.421	67.927	0.110735
24	2003.6	693.793	0.346273							24	6536.59	700.534	0.107171
25	8833.16	1048.47	0.118697							25	6022.72	266.006	0.0441671
26	2010.34	782.98	0.389476							26	34506.5	2848.8	0.0825584
										27	10011.3	840.537	0.0839592
										28	719.201	224.005	0.311464
										29	1334.18	16.593	0.0124369
										30	2186.64	117.706	0.0538296
										31	201.708	43.038	0.213368
										32	256.154	0.519	0.00202612
										33	178.893	36.297	0.202898
										34	1637	275.858	0.168514
										35	2079.82	679.274	0.326602
										36	4091.2	72.594	0.0177439
		Mean:	0.269082				Mean:	0.122447				Mean:	0.196574
Replicate 3
Colony 1					Colony 2					Colony 3
RidL + DymA					RidL + DymA					RidL + DymA
Tile	mCherry	GFP	rel. GFP		Tile	mCherry	GFP	rel. GFP		Tile	mCherry	GFP	rel. GFP
01	7658.17	872.167	0.113887		01	1198.84	88.669	0.0739623		01	18200.4	2214.12	0.121652
02	17797.5	2193.38	0.123241		02	8826.93	2035.75	0.230629		02	8819.67	1570.63	0.178082
03	17400.8	298.673	0.0171643		03	911.057	384.231	0.421742		03	2247.83	336.526	0.149712
04	9023.45	2734.73	0.303069		04	1093.58	352.082	0.321954		04	2700.5	246.82	0.0913978
05	15944.3	1414.55	0.0887183		05	2677.69	315.266	0.117738		05	5644.72	364.008	0.0644865
06	13708.9	904.834	0.0660034		06	2002.04	99.558	0.0497282		06	8253.96	1213.88	0.147066
07	7585.57	19.186	0.00252928		07	674.089	149.855	0.222307		07	12127.9	1871.37	0.154303
08	1478.33	464.084	0.313925		08	5840.72	128.595	0.022017		08	13342.3	2230.72	0.167191
09	10942.5	1075.43	0.0982799		09	5953.24	186.671	0.0313562		09	5673.23	384.231	0.067727
10	12677.5	438.676	0.0346026		10	4005.12	279.488	0.0697826		10	21247.3	849.352	0.0399746
11	12812.4	756.535	0.0590473		11	13774.2	183.56	0.0133263		11	15428.9	650.755	0.0421778
12	5163.52	407.046	0.0788311		12	5603.75	50.816	0.00906821		12	1704.41	90.224	0.0529357
13	4851.88	128.077	0.0263974		13	1763.52	85.557	0.0485149		13	328.748	14	0.0425858
14	4237.43	50.816	0.0119922		14	8520.48	331.859	0.0389484		14	23529.8	583.865	0.0248138
15	2138.93	238.005	0.111273		15	214.671	38.371	0.178743		15	17334.5	2937.47	0.169459
16	7711.57	269.635	0.034965		16	9692.36	213.634	0.0220415		16	7447.12	1009.06	0.135496
17	9298.8	1361.14	0.146378		17	252.524	45.631	0.1807		17	8053.29	291.414	0.0361857
18	6205.76	1420.77	0.228944		18	4039.35	1278.69	0.31656		18	13711.5	782.98	0.057104
19	2610.28	366.082	0.140246		19	9130.79	415.342	0.0454881		19	8225.96	434.528	0.052824
20	3733.93	161.263	0.0431885		20	17152.4	2377.46	0.138608		20	16175	1220.62	0.0754632
21	3177.03	79.854	0.0251348		21	12330.1	1711.67	0.13882		21	1647.89	175.782	0.106671
22	2808.36	819.277	0.291728		22	180.967	90.224	0.498566		22	5274.48	1069.73	0.202812
23	568.309	4.667	0.00821208		23	218.301	101.113	0.463182		23	1783.22	121.855	0.0683341
24	2852.95	80.891	0.0283534		24	9625.99	504.529	0.0524132		24	3621.93	267.561	0.0738725
25	4725.88	1138.17	0.240838		25	11448.6	1675.37	0.146338		25	6351.47	277.413	0.043677
26	17234.4	2116.12	0.122785		26	1672.26	306.451	0.183256
27	384.749	25.408	0.0660379
		Mean:	0.104658				Mean:	0.155223				Mean:	0.0946402

## Sheet: RidL + DymB
BiFC Analysis
z-projections (max. intensity) of individual tiles were prepared for each channel
Thresholds were set for mCherry and GFP channels (same for all samples in each channel)
Measurement of integrated densities of mCherry and GFP signals in Image J
Graphs: mean of each colony is shown
Replicate 1
Colony 1					Colony 2					Colony 3
RidL + DymB					RidL + DymB					RidL + DymB
Tile	mCherry	GFP	rel. GFP		Tile	mCherry	GFP	rel. GFP		Tile	mCherry	GFP	rel. GFP
01	1839.22	1.037	0.000563824		01	10344.2	1.037	0.00010025		01	2437.61	1.037	0.000425417
02	22023.5	0.519	2.35657e-05		02	13179.5	1.037	7.8683e-05		02	2600.43	0.519	0.000199583
03	4978.92	0.519	0.000104239		03	10097.3	1.556	0.0001541		03	6397.1	0.519	8.11305e-05
04	1214.91	1.037	0.000853558		04	5956.35	2.593	0.000435334		04	443.343	0	0
05	3135.03	0.519	0.000165549		05	22010.6	4.667	0.000212035		05	207.412	0	0
06	17650.8	0.519	2.94038e-05		06	10456.7	0	0		06	889.797	1.556	0.00174871
07	4544.91	0	0		07	10467	0	0		07	7100.75	0	0
08	14086.4	0.519	3.68441e-05		08	16716.4	0	0		08	1419.22	1.556	0.00109638
09	5671.16	0.519	9.15157e-05		09	4619.06	1.037	0.000224504		09	23470.2	1.556	6.62968e-05
10	6311.03	2.593	0.000410868		10	4115.05	1.037	0.000252002		10	7237.12	1.037	0.000143289
11	12396	1.556	0.000125525		11	3611.04	1.037	0.000287175		11	5575.75	1.556	0.000279066
12	699.497	0.519	0.000741962		12	14084.3	0.519	3.68495e-05		12	7465.79	1.556	0.000208417
13	2439.68	0.519	0.000212733		13	5147.96	2.593	0.000503694		13	5021.44	0.519	0.000103357
14	3129.85	2.593	0.000828475		14	28025.5	2.074	7.40041e-05		14	18950.7	2.074	0.000109442
15	8400.18	2.593	0.000308684		15	18844.4	1.556	8.25709e-05		15	7508.83	0.519	6.91186e-05
16	5243.37	1.037	0.000197773		16	2486.87	1.037	0.00041699		16	143.633	0.519	0.00361338
17	11034.3	0.519	4.70351e-05		17	17329.8	0.519	2.99484e-05		17	13273.3	2.074	0.000156253
18	3564.37	4.148	0.00116374		18	9972.7	2.074	0.000207968		18	1198.32	1.037	0.000865377
19	14451.4	0.519	3.59134e-05		19	9558.58	1.037	0.000108489		19	1404.9	1.556	0.00110755
20	3069.7	1.556	0.000506891		20	8109.81	0	0		20	17958.8	1.037	5.77434e-05
21	13823.5	0.519	3.75448e-05		21	9535.24	0	0		21	5909.68	0.519	8.7822e-05
22	750.313	1.037	0.00138209							22	11350.6	0.519	4.57244e-05
23	228.672	1.556	0.00680451							23	1855.3	1.037	0.000558939
24	5905.54	1.037	0.000175598							24	9338.2	0.519	5.55781e-05
										25	4874.18	1.556	0.000319233
		Mean:	0.00061866				Mean:	0.0001526				Mean:	0.000455912
Replicate 2
Colony 1					Colony 2					Colony 3
RidL + DymB					RidL + DymB					RidL + DymB
Tile	mCherry	GFP	rel. GFP		Tile	mCherry	GFP	rel. GFP		Tile	mCherry	GFP	rel. GFP
01	4638.77	0.519	0.000111883		01	1485.59	0.519	0.000349357		01	148.3	0	0
02	3379.26	0.519	0.000153584		02	5877.53	0.519	8.83023e-05		02	118.743	0	0
03	7549.38	211.042	0.0279549		03	2243.16	0.519	0.00023137		03	176.819	1.037	0.00586475
04	379.564	12.445	0.0327876		04	146.744	14	0.0954042		04	85.557	0.519	0.00606613
05	4340.61	0	0		05	1136.62	0.519	0.000456618		05	12801.5	2.074	0.000162013
06	5909.54	0	0		06	19845.2	0.519	2.61525e-05		06	5281.23	0.519	9.82726e-05
07	1661.19	2.074	0.0012485		07	1714.78	1.037	0.000604743		07	316.822	1.556	0.00491128
08	1291.66	1.556	0.00120465		08	7766.02	0.519	6.68296e-05		08	354.156	2.593	0.00732163
09	1184.32	3.63	0.00306504		09	47464.3	1.556	3.27826e-05		09	169.041	1.037	0.00613461
10	4250.39	10.371	0.00244001		10	1918.04	1.037	0.000540656		10	1041.21	4.667	0.00448229
11	2656.43	0	0		11	384.749	0.519	0.00134893		11	8.296	1.037	0.125
12	24073.3	1.556	6.4636e-05		12	3172.36	2.593	0.000817371		12	137.41	0.519	0.00377702
13	5097.67	58.075	0.0113925		13	79.335	1.037	0.0130712		13	412.231	0.519	0.001259
14	1272.99	8.815	0.00692464		14	25176.2	1.037	4.11897e-05		14	1134.54	0.519	0.000457453
15	686.015	3.111	0.00453489		15	7642.61	31.112	0.00407086		15	7872.84	1.037	0.000131719
16	23943.1	0.519	2.16764e-05		16	1822.11	63.261	0.0347185		16	1998.41	1.556	0.000778617
17	18922.7	1.037	5.48019e-05		17	5341.38	0.519	9.7166e-05		17	2048.19	0	0
18	1561.29	2.074	0.00132839		18	1966.27	0.519	0.000263952		18	791.795	0.519	0.000655473
19	15159.2	0.519	3.42366e-05		19	5546.71	2.593	0.000467484		19	2970.66	0.519	0.000174709
20	1937.75	0.519	0.000267837		20	8703	1.037	0.000119154		20	156.077	1.556	0.00996944
21	2329.75	0.519	0.00022277		21	1858.41	0.519	0.000279271		21	9037.46	1.037	0.000114745
22	3110.14	1.037	0.000333425		22	467.195	1.556			22	29415.7	0.519	1.76437e-05
										23	8221.81	0.519	6.31248e-05
										24	7205.49	1.037	0.000143918
										25	9501.54	1.037	0.00010914
										26	224.005	1.037	0.00462936
										27	587.494	2.593	0.00441366
										28	190.3	1.556	0.00817656
										29	833.796	0.519	0.000622454
		Mean:	0.00427936				Mean:	0.00729029				Mean:	0.00674259
Replicate 3
Colony 1					Colony 2					Colony 3
RidL + DymB					RidL + DymB					RidL + DymB
Tile	mCherry	GFP	rel. GFP		Tile	mCherry	GFP	rel. GFP		Tile	mCherry	GFP	rel. GFP
01	8027.88	0.519	6.46497e-05		01	9748.36	19.186	0.00196813		01	2500.87	1.037	0.000414656
02	15853.5	0.519	3.27372e-05		02	927.65	1.037	0.00111788		02	968.003	1.037	0.00107128
03	876.315	2.593	0.00295898		03	6243.62	0.519	8.31249e-05		03	2338.05	0	0
04	6660	0	0		04	6484.73	158.152	0.0243884		04	1908.19	0	0
05	8100.47	1.556	0.000192088		05	11655.5	1.037	8.89708e-05		05	2167.97	1.037	0.000478327
06	12252.9	0	0		06	4939	38.371	0.00776899		06	18255.4	0.519	2.843e-05
07	5115.81	0.519	0.00010145		07	3864.6	1.037	0.000268333		07	3878.08	1.037	0.0002674
08	513.863	5.185	0.0100902		08	12651.1	9.852	0.000778747		08	5277.6	0	0
09	9704.28	1.037	0.00010686		09	23133.7	1.037	4.48264e-05		09	2780.88	0.519	0.000186632
10	12653.2	0	0		10	9182.79	2.593	0.000282376		10	14058.9	1.037	7.37611e-05
11	7568.46	0	0		11	1791.52	21.26	0.011867		11	4321.95	1.037	0.000239938
12	6622.66	0	0		12	9689.25	42.001	0.0043348		12	2220.34	0	0
13	5152.63	5.704	0.00110701		13	1854.26	54.964	0.029642		13	14591.9	1.556	0.000106634
14	3084.73	1.556	0.00050442		14	6399.18	1.037	0.000162052		14	3866.68	1.037	0.000268189
15	8943.6	0.519	5.80303e-05		15	11712	1.037	8.85414e-05		15	12926.4	1.037	8.02232e-05
16	12743.4	4.667	0.000366229		16	23061.1	5.185	0.000224838		16	249.413	1.037	0.00415776
17	15335.5	2.074	0.000135242		17	24030.2	2.074	8.6308e-05		17	15331.9	0.519	3.3851e-05
18	11548.2	15.037	0.00130211		18	10224.9	0.519	5.07585e-05		18	6595.18	0.519	7.86938e-05
19	2270.12	8.815	0.00388305		19	5305.6	2.074	0.000390908		19	10985.9	1.556	0.000141637
20	2313.16	310.081	0.134051							20	7449.2	1.037	0.00013921
21	13541.9	0.519	3.83254e-05							21	17549.6	1.037	5.90895e-05
22	13402.4	25.408	0.00189577							22	17549.6	0.519	2.95733e-05
23	5011.59	22.815	0.00455245							23	7778.98	0.519	6.67182e-05
24	1523.44	9.334	0.00612692							24	16682.1	0	0
25	1782.19	2.074	0.00116374
26	340.674	24.889	0.0730581
27	937.502	0.519	0.000553599
28	3122.59	1.556	0.000498305
29	9066.49	1.556	0.000171621
30	14653.7	1.037	7.07673e-05
		Mean:	0.00810278				Mean:	0.00440194				Mean:	0.000330083

## Sheet: RidL + Vps1
BiFC Analysis
z-projections (max. intensity) of individual tiles were prepared for each channel
Thresholds were set for mCherry and GFP channels (same for all samples in each channel)
Measurement of integrated densities of mCherry and GFP signals in Image J
Graphs: mean of each colony is shown
Replicate 1
Colony 1					Colony 2					Colony 3
RidL + Vps1					RidL + Vps1					RidL + Vps1
Tile	mCherry	GFP	rel. GFP		Tile	mCherry	GFP	rel. GFP		Tile	mCherry	GFP	rel. GFP
01	718.682	382.342	0.532004		01	5337.23	832.24	0.155931		01	5041.66	730.608	0.144914
02	980.54	250.45	0.25542		02	2404.94	354.674	0.147477		02	3345.04	546.53	0.163385
03	589.05	264.45	0.448943		03	4006.16	868.537	0.2168		03	22669.1	2313.16	0.10204
04	1226.32	289.34	0.235941		04	3850.6	948.391	0.246297		04	21145.6	3191.03	0.150907
05	317.34	129.114	0.406863		05	3194.66	968.095	0.303035		05	3592.37	1056.76	0.294169
06	987.281	368.156	0.372899		06	800.61	320.97	0.400907		06	1934.63	633.125	0.327258
07	1381.88	749.276	0.542214		07	1182.77	398.749	0.337133		07	2197.01	607.717	0.276611
08	5458.56	1.037	0.000189977		08	1592.4	453.714	0.284924		08	1804.48	627.94	0.347989
09	680.311	505.048	0.742378		09	806.314	289.858	0.359485		09	4709.29	1199.36	0.254679
10	2220.34	240.079	0.108127		10	995.577	412.231	0.414062		10	4281.5	1319.14	0.308102
11	6646	362.452	0.0545369		11	3007.47	1069.73	0.35569		11	8748.64	1398.47	0.159851
12	2565.15	568.309	0.22155		12	4131.65	1503.22	0.36383		12	5304.04	455.269	0.0858344
13	2388.87	1596.04	0.668114		13	5772.27	1.037	0.000179652		13	10569.7	1038.1	0.0982143
14	744.09	400.824	0.538677		14	199.634	105.262	0.527275		14	10551.6	690.682	0.0654578
15	770.535	435.046	0.564603		15	4987.74	12.963	0.00259897		15	5939.76	1401.07	0.235879
16	1157.36	669.94	0.578853		16	2777.76	760.683	0.273847		16	5701.75	3247.28	0.569524
17	481.714	290.377	0.6028		17	4879.88	1319.14	0.270322		17	3760.9	2590.24	0.688729
18	1015.8	609.273	0.599796		18	226.598	75.705	0.334094		18	5427.97	837.426	0.15428
19	1825.74	649.718	0.355865		19	7934.54	1169.8	0.147432		19	2865.91	1002.84	0.349919
20	426.75	309.044	0.72418		20	4583.8	511.789	0.111652		20	5643.68	1646.33	0.291713
21	203.264	106.299	0.52296		21	4919.81	699.497	0.14218		21	2662.65	2305.95	0.866038
22	418.972	292.451	0.69802		22	3809.64	448.01	0.117599		22	9973.4	1735.52	0.174015
23	569.864	350.008	0.614196							23	1788.93	755.498	0.422319
24	3912.83	75.187	0.0192155							24	7450.24	758.609	0.101823
25	5387.52	892.39	0.16564							25	25002.5	2287.75	0.0915011
26	957.06	601.495	0.628482
27	1766.11	1054.69	0.597182
28	624.31	162.3	0.259967
		Mean:	0.430701				Mean:	0.25058				Mean:	0.269006
Replicate 2
Colony 1					Colony 2					Colony 3
RidL + Vps1					RidL + Vps1					RidL + Vps1
Tile	mCherry	GFP	rel. GFP		Tile	mCherry	GFP	rel. GFP		Tile	mCherry	GFP	rel. GFP
01	179.411	65.853	0.367051		01	6703.03	0.519	7.74276e-05		01	385.786	126.521	0.327956
02	6948.82	228.153	0.0328334		02	1401.59	453.714	0.323715		02	593.717	137.929	0.232314
03	950.465	126.521	0.133115		03	2420.5	2.074	0.000856849		03	1215.34	322.007	0.264952
04	955.65	229.709	0.240369		04	75.187	19.186	0.255177		04	788.684	286.747	0.363577
05	544.975	239.042	0.438629		05	717.645	374.379	0.521677		05	416.898	109.928	0.263681
06	507.122	116.669	0.230061		06	709.349	401.342	0.565789		06	4262.83	831.689	0.195102
07	1660.33	280.006	0.168645		07	3220.07	151.411	0.047021		07	2025.38	230.746	0.113927
08	3687.78	1.037	0.000281199		08	3171.33	129.114	0.0407129		08	294.006	48.223	0.16402
09	2988.81	957.206	0.320264		09	9529.54	269.117	0.0282403		09	244.746	27.482	0.112288
10	338.6	103.187	0.304746		10	48.223	20.223	0.419364		10	277.413	98.521	0.355142
11	486.381	309.044	0.635395		11	828.611	118.225	0.142679		11	804.758	271.191	0.336985
12	370.23	204.819	0.553221		12	5224.19	732.683	0.140248		12	842.598	271.191	0.321851
13	405.49	230.227	0.567775		13	2337.01	430.898	0.18438		13	3111.7	0	0
14	310.081	201.19	0.64883		14	1135.06	133.262	0.117405		14	1009.06	339.118	0.336074
15	206.375	89.706	0.434675		15	16440.3	131.188	0.00797964		15	576.087	190.3	0.330332
16	226.079	101.632	0.449542		16	76.742	18.149	0.236494		16	271.191	70.743	0.26086
17	728.534	207.412	0.284698		17	2674.06	141.559	0.0529379		17	272.747	97.484	0.357415
18	9309.68	1101.36	0.118302		18	360.897	188.226	0.52155		18	239.042	78.298	0.327549
19	1476.77	280.006	0.189607		19	5945.98	1369.96	0.2304		19	4303.8	1183.8	0.27506
					20	4630.99	1005.43	0.217109		20	285.191	84.52	0.296363
					21	1753.67	269.635	0.153755		21	892.908	87.113	0.097561
					22	4398.17	562.086	0.1278		22	1900.93	502.455	0.264321
					23	688.608	394.083	0.572289		23	945.798	257.191	0.27193
					24	345.859	18.667	0.0539729
		Mean:	0.322002				Mean:	0.206735				Mean:	0.255185
Replicate 3
Colony 1					Colony 2					Colony 3
RidL + Vps1					RidL + Vps1					RidL + Vps1
Tile	mCherry	GFP	rel. GFP		Tile	mCherry	GFP	rel. GFP		Tile	mCherry	GFP	rel. GFP
01	1870.34	25.408	0.0135847		01	414.824	1.037	0.00249986		01	7061.86	332.378	0.0470667
02	769.498	148.3	0.192723		02	483.27	58.594	0.121245		02	19173.7	1148.54	0.0599021
03	1496.99	147.781	0.0987184		03	6151.84	24.889	0.00404578		03	21725.4	266.521	0.0122677
04	972.243	44.594	0.0458671		04	6903.19	1.556	0.000225403		04	6358.21	637.792	0.10031
05	1093.06	199.634	0.182638		05	5969.31	31.112	0.00521199		05	14310.9	1995.3	0.139425
06	5506.27	104.224	0.0189282		06	603.05	59.112	0.0980217		06	5975.54	669.422	0.112027
07	990.91	70.52	0.0711669		07	3619.86	2.593	0.000716327		07	20293.7	1260.55	0.0621151
08	2152.42	280.006	0.130089		08	5827.24	210.005	0.0360385		08	13067.5	198.597	0.0151978
09	1107.06	124.447	0.112412		09	4664.18	287.266	0.0615899		09	15901.2	962.91	0.0605557
10	1006.47	100.595	0.0999487		10	2170.57	86.594	0.0398947		10	13474	929.205	0.0689628
11	6150.8	187.189	0.0304333		11	13289.9	6.222	0.000468174		11	7368.31	362.971	0.0492611
12	2037.3	233.338	0.114533		12	4759.07	0.519	0.000109055		12	7129.27	502.455	0.0704778
13	1470.55	328.748	0.223554		13	2047.16	10.371	0.00506605		13	5433.15	991.429	0.182478
14	7698.09	169.041	0.0219588		14	2624.8	80.891	0.030818		14	5002.26	871.13	0.174147
15	1031.87	61.187	0.059297		15	2048.71	117.706	0.0574537		15	6423.03	112.521	0.0175184
16	3603.26	1.556	0.000431831		16	7728.17	47.705	0.00617287		16	12646.4	387.86	0.0306695
17	1554.55	89.187	0.0573715		17	962.91	2.074	0.00215389		17	2085.01	583.346	0.279781
18	806.314	136.892	0.169775		18	1358.85	105.262	0.0774643		18	10394.4	1036.02	0.0996708
19	1529.66	322.526	0.210848		19	1179.65	38.89	0.0329673		19	5549.31	1659.87	0.299113
20	1643.22	71.039	0.0432316		20	2902.21	76.224	0.0262641		20	20155.8	495.714	0.0245941
21	1445.14	313.711	0.21708		21	6385.69	191.856	0.0300447		21	13959.3	149.855	0.0107351
22	604.606	18.667	0.0308747		22	7148.45	184.078	0.0257507		22	13759.7	293.488	0.0213295
23	1265.21	0	0		23	12231.6	90.224	0.0073763		23	9945.4	173.189	0.017414
24	3208.66	48.223	0.015029		24	4456.24	97.484	0.0218758		24	8646.48	454.232	0.0525337
25	2492.05	0.519	0.000208262		25	20964.2	43.038	0.00205293		25	1415.59	138.966	0.0981685
26	1337.81	0.519	0.000387948		26	2982.07	56.52	0.0189533
27	1216.47	179.411	0.147485		27	773.128	107.336	0.138833
28	1356.99	203.264	0.14979
29	2427.24	1.037	0.000427235
30	711.423	139.485	0.196065
31	734.238	88.15	0.120056
32	926.094	82.965	0.0895859
33	1096.69	74.668	0.0680848
34	1082.17	191.856	0.177288
35	1174.47	117.188	0.0997795
		Mean:	0.0917043				Mean:	0.0316042				Mean:	0.0842289
