# Supplementary material for: The Legionella effector RidL binds the large fission GTPase Drp1 to promote mitochondrial fragmentation
Source: EMBO Rep. 2026 Jun 6;27(13):3759–87. doi: 10.1038/s44319-026-00823-3 (PMC13354802; doi:10.1038/s44319-026-00823-3)
Supplement: Supplementary file 6 — Source data Fig. 4 [file 44319_2026_823_MOESM6_ESM.zip]

Archive with 36 entries (27 files):
- Fig. 4/
- Fig. 4/4A/
- Fig. 4/4A/Fig. 4A RFU siRNA Analysis.xlsx
- Fig. 4/4B/
- Fig. 4/4B/antiAIF western blot.tif
- Fig. 4/4B/antiGAPDH western blot.tif
- Fig. 4/4B/antiRidL western blot.tif
- Fig. 4/4B/Thumbs.db
- Fig. 4/4C/
- Fig. 4/4C/antiAIF western blot.tif
- Fig. 4/4C/antiGAPDH western blot.tif
- Fig. 4/4C/antiGFP western blot.tif
- Fig. 4/4C/Thumbs.db
- Fig. 4/4D/
- Fig. 4/4D/Thumbs.db
- Fig. 4/4D/western blot AIF.tif
- Fig. 4/4D/western blot Cyt c.tif
- Fig. 4/4D/western blot RidL.tif
- Fig. 4/4E/
- Fig. 4/4E/dicmT, Drp1 (Alexa Fluor 488), MitoTracker DeepRed merged.tif
- Fig. 4/4E/dridL+pRidL, Drp1 (Alexa Fluor 488), MitoTracker DeepRed merged.tif
- Fig. 4/4E/dridL, Drp1 (Alexa Fluor 488), MitoTracker DeepRed merged.tif
- Fig. 4/4E/JR32, Drp1 (Alexa Fluor 488), MitoTracker DeepRed merged.tif
- Fig. 4/4E/Thumbs.db
- Fig. 4/4E/uninfected, Drp1 (Alexa Fluor 488), MitoTracker DeepRed merged.tif
- Fig. 4/4F/
- Fig. 4/4F/dicmT, Tom20 (Alexa Fluor 488), MitoTracker DeepRed merged.tif
- Fig. 4/4F/dRidL+pRidL, Tom20 (Alexa Fluor 488), MitoTracker DeepRed merged.tif
- Fig. 4/4F/dridL, Tom20 (Alexa Fluor 488), MitoTracker DeepRed merged.tif
- Fig. 4/4F/JR32, Tom20 (Alexa Fluor 488), MitoTracker DeepRed merged.tif
- Fig. 4/4F/Thumbs.db
- Fig. 4/4F/uninfected, Tom20 (Alexa Fluor 488), MitoTracker DeepRed merged.tif
- Fig. 4/4G/
- Fig. 4/4G/Fig. 4G Drp1 Analysis Int.Den..xlsx
- Fig. 4/4H/
- Fig. 4/4H/Fig. 4H Tom20 Analysis Int. Dens..xlsx
