# Supplementary material for: The Legionella effector RidL binds the large fission GTPase Drp1 to promote mitochondrial fragmentation
Source: EMBO Rep. 2026 Jun 6;27(13):3759–87. doi: 10.1038/s44319-026-00823-3 (PMC13354802; doi:10.1038/s44319-026-00823-3)
Supplement: Supplementary file 6 — Source data Fig. 4 [file 44319_2026_823_MOESM6_ESM.zip › Fig. 4/4A/Fig. 4A RFU siRNA Analysis.xlsx]

## Sheet: Experiment 1
RFU measurements									Means of each condition (A549 background substracted)
Excitation 488nm, Emission 528nm, Gain 75%
1 h post infection									1 h post infection
RPMI	A549 only	Mock	Scrambled	Arf1	Dnm1	Drp1				Mock	Scrambled	Arf1	Dnm1	Drp1
1772	1681	1756	1739	1718	1709	1798	JR32		JR32	67	42.6667	56.6667	50	113.333
1713	1681	1755	1730	1763	1728	1802			∆icmT	49	43	27.3333	57.3333	71.6667
1769	1716	1768	1737	1767	1791	1818
1723	1678	1733	1747	1695	1745	1777	∆icmT
1797	1687	1733	1725	1735	1751	1757
1729	1685	1731	1707	1702	1726	1731
24 h post infection									24 h post infection								24 h p.i. rel. to 1h p.i. (in %)							Normalization to Scrambled (JR32) (%)
RPMI	A549 only	Mock	Scrambled	Arf1	Dnm1	Drp1				Mock	Scrambled	Arf1	Dnm1	Drp1			Mock	Scrambled	Arf1	Dnm1	Drp1			Scrambled	Arf / Scrambled	Dnm1/Scrambled	Drp1/Scrambled
1764	1719	7020	6493	4612	8916	7365	JR32		JR32	5296.67	6185	3029.33	8834	4512.33		JR32	79.0547	144.961	53.4588	176.68	39.8147		JR32	1	0.368781	1.21881	0.274658
1784	1716	5499	7996	5193	11697	5952			∆icmT	7.33333	19	16	20	54.3333		∆icmT	0.14966	0.44186	0.585366	0.348837	0.75814		∆icmT	0.00304813	0.00403809	0.00240642	0.00522996
1768	1750	8556	9251	4468	11074	5405
1763	1707	1749	1738	1751	1757	1815	∆icmT
1761	1738	1713	1772	1744	1760	1744
1777	1750	1755	1742	1748	1738	1799

## Sheet: Experiment 2
RFU measurements									Means of each condition (A549 background substracted)
Excitation 488nm, Emission 528nm, Gain 75%
1 h post infection									1 h post infection
RPMI	A549 only	Mock	Scrambled	Arf1	Dnm1	Drp1				Mock	Scrambled	Arf1	Dnm1	Drp1
1650	1641	1672	1650	1643	1617	1652	JR32		JR32	29	24.3333	29.3333	39.6667	60.6667
1672	1601	1636	1647	1641	1688	1679			∆icmT	5.66667	-12	-10	-3.33333	12
1645	1611	1632	1629	1657	1667	1704
1639	1632	1626	1607	1613	1612	1639	∆icmT
1642	1606	1603	1602	1598	1622	1631
1636	1615	1641	1608	1612	1609	1619
24 h post infection									24 h post infection								24 h p.i. rel. to 1h p.i. (in %)							Normalization to Scrambled (JR32) (%)
RPMI	A549 only	Mock	Scrambled	Arf1	Dnm1	Drp1				Mock	Scrambled	Arf1	Dnm1	Drp1			Mock	Scrambled	Arf1	Dnm1	Drp1			Scrambled	Arf / Scrambled	Dnm1/Scrambled	Drp1/Scrambled
1690	1621	3343	3532	2724	4381	4984	JR32		JR32	2435.67	2798	1850.33	3553.67	2591.33		JR32	83.9885	114.986	63.0795	89.5882	42.7143		JR32	1	0.548583	0.779121	0.371473
1667	1611	3427	4640	3583	5119	4106			∆icmT	-9	-7.66667	-17.6667	2	19.3333		∆icmT	-1.58824	0.638889	1.76667	-0.6	1.61111		∆icmT	0.00555622	0.0153641	-0.00521801	0.0140113
1657	1606	5375	5060	4082	5999	3522
1660	1609	1578	1608	1569	1603	1618	∆icmT
1664	1586	1562	1579	1583	1609	1628
1677	1596	1624	1581	1586	1585	1603

## Sheet: Ëxperiment 3
RFU measurements									Means of each condition (A549 background substracted)
Excitation 488nm, Emission 528nm, Gain 75%
1 h post infection									1 h post infection
RPMI	A549 only	Mock	Scrambled	Arf1	Dnm1	Drp1				Mock	Scrambled	Arf1	Dnm1	Drp1
1781	1761	1818	2552	1793	1842	1840	JR32		JR32	64.6667	87.6667	55	78.6667	100.667
1782	1783	1829	1844	1827	1845	1886			∆icmT	37	27	27	25.6667	25.6667
1755	1725	1816	1844	1814	1818	1845
1747	1749	1799	1754	1769	1776	1754	∆icmT
1747	1728	1750	1774	1767	1775	1779
1765	1738	1777	1768	1760	1741	1759
24 h post infection									24 h post infection								24 h p.i. rel. to 1h p.i. (in %)							Normalization to Scrambled (JR32) (%)
RPMI	A549 only	Mock	Scrambled	Arf1	Dnm1	Drp1				Mock	Scrambled	Arf1	Dnm1	Drp1			Mock	Scrambled	Arf1	Dnm1	Drp1			Scrambled	Arf / Scrambled	Dnm1/Scrambled	Drp1/Scrambled
1633	1631	6491	6819	4975	6784	3868	JR32		JR32	5689.67	5708.17	2997	5657.33	2435.67		JR32	87.9845	65.1122	54.4909	71.9153	24.1954		JR32	1	0.836878	1.10448	0.371595
1611	1625	6768	7311	3982	7245	3662			∆icmT	30.6667	-5	0	15	80.6667		∆icmT	0.828829	-0.185185	0	0.584416	3.14286		∆icmT	-0.00284409	0	0.00897552	0.0482684
1605	1596	8662	7340	4886	7795	4629
1609	1626	1666	1631	1609	1646	1672	∆icmT
1626	1597	1646	1610	1628	1628	1759
1635	1653	1656	1620	1639	1647	1687
