# Supplementary material for: The Legionella effector RidL binds the large fission GTPase Drp1 to promote mitochondrial fragmentation
Source: EMBO Rep. 2026 Jun 6;27(13):3759–87. doi: 10.1038/s44319-026-00823-3 (PMC13354802; doi:10.1038/s44319-026-00823-3)
Supplement: Supplementary file 6 — Source data Fig. 4 [file 44319_2026_823_MOESM6_ESM.zip › Fig. 4/4G/Fig. 4G Drp1 Analysis Int.Den..xlsx]

## Sheet: Replicate 1
Drp1 & MitoTracker Overlap
Per condition, 25 cells are analyzed
Thresholds were defined for Alexa Fluor 488 and MitoTracker DeepRed channels (same thresholds applied to all images).
The area covered by the Drp1 signal as well as the overlap between Drp1 and MitoTracker were defined ("create selection") and Integrated Densities of Drp1 signal were measured in ImageJ in both areas.
JR32					∆icmT					∆ridL					∆ridL+pRidL					uninfected
Drp1 IntDen	Drp1 + MT overlap (Drp1 IntDen)	Overlap / Drp1	%		Drp1 IntDen	Drp1 + MT overlap (Drp1 IntDen)	Overlap / Drp1	%		Drp1 IntDen	Drp1 + MT overlap (Drp1 IntDen)	Overlap / Drp1	%		Drp1 IntDen	Drp1 + MT overlap (Drp1 IntDen)	Overlap / Drp1	%		Drp1 IntDen	Drp1 + MT overlap (Drp1 IntDen)	Overlap / Drp1	%
7576.75	5521.52	0.728745	72.8745		1821.37	636.698	0.349571	34.9571		9656.82	5762.26	0.596704	59.6704		3289.36	1979.21	0.601701	60.1701		12501.7	4423.89	0.353862	35.3862
3958.37	3165.19	0.799619	79.9619		1568.78	545.599	0.347785	34.7785		15875.2	9033.72	0.569048	56.9048		11412.6	7200.92	0.630962	63.0962		11042.9	4191.14	0.379531	37.9531
7335.31	5319.26	0.725159	72.5159		1148.37	277.745	0.24186	24.186		12683.3	5993.41	0.472543	47.2543		6144.94	2864.85	0.466212	46.6212		5283.72	2216.35	0.419467	41.9467
8654.53	6402.55	0.739792	73.9792		1038.49	289.035	0.278322	27.8322		7386.35	3344.37	0.452776	45.2776		6650.06	4188.18	0.629797	62.9797		5071.85	2163.09	0.426489	42.6489
9036.33	5248.88	0.580864	58.0864		1382.44	326.548	0.23621	23.621		8995.76	5285.98	0.587608	58.7608		2140.58	1135.36	0.530397	53.0397		7412.42	3368.01	0.454374	45.4374
7090.36	5705.87	0.804737	80.4737		1380.55	600.616	0.435056	43.5056		9148.78	6545.36	0.715435	71.5435		2892.41	1837.82	0.635392	63.5392		11759.8	5216.26	0.443566	44.3566
3920.59	2922.13	0.745328	74.5328		1539.21	913.206	0.593296	59.3296		11319.9	5638.05	0.498066	49.8066		2788.16	1718.18	0.616243	61.6243		7214.26	3459.83	0.479583	47.9583
6693.2	4344.34	0.649067	64.9067		1714.55	892.75	0.520691	52.0691		9220.17	5725.98	0.621028	62.1028		5004.46	3001.72	0.59981	59.981		7922.85	3219.62	0.406371	40.6371
6291.68	3990.28	0.634215	63.4215		1112.74	466.864	0.419561	41.9561		7169.28	3981.42	0.555345	55.5345		4265.84	2372.23	0.5561	55.61		6948.21	2996.87	0.431315	43.1315
5009.82	3291.03	0.656915	65.6915		1420.57	574.222	0.40422	40.422		9356.9	4705.53	0.502895	50.2895		5640.9	2357.3	0.417895	41.7895		7049.17	3085.25	0.437676	43.7676
4922.22	3595.65	0.730494	73.0494		1257.11	495.121	0.393856	39.3856		4428.89	3451.03	0.779208	77.9208		3532.83	2255.08	0.63832	63.832		13174.5	5644.43	0.428435	42.8435
6548	5127.52	0.783066	78.3066		1455.99	643.432	0.44192	44.192		5559.7	3541.81	0.637052	63.7052		5338.48	3284.38	0.615227	61.5227		14862.2	5604.82	0.37712	37.712
3655.01	2289.62	0.626433	62.6433		922.552	403.119	0.436961	43.6961		5922.83	3902.91	0.65896	65.896		3671.4	2116.27	0.57642	57.642		6417.18	1887.73	0.294169	29.4169
4577.34	3241.52	0.708166	70.8166		1917.32	845.086	0.440765	44.0765		9442.68	5725.41	0.606334	60.6334		3631.09	2047.94	0.564003	56.4003		13220.9	3984.59	0.301385	30.1385
8229.17	5897.31	0.716634	71.6634		1013.61	432.604	0.426795	42.6795		7371.27	3179.19	0.431294	43.1294		4829.28	3028.94	0.627203	62.7203		8095.12	3127.99	0.386405	38.6405
5913.45	4206.15	0.711285	71.1285		1854.9	646.548	0.348563	34.8563		11003.4	6348.94	0.576999	57.6999		4382.2	2955.61	0.674458	67.4458		9273.41	4492.08	0.484404	48.4404
5739.98	4122.46	0.718201	71.8201		1356.24	807.402	0.595325	59.5325		7759.55	5530.33	0.712713	71.2713		5600.84	4227.72	0.754837	75.4837		10251.7	3752.07	0.365995	36.5995
3105.18	2255.75	0.726447	72.6447		1367.67	561.533	0.410578	41.0578		9598.06	6443.98	0.671384	67.1384		4730.16	2522.19	0.533215	53.3215		8830.26	2325.88	0.263399	26.3399
5583.47	2321.58	0.415795	41.5795		946.465	291.036	0.307498	30.7498		13259.1	6196.98	0.467376	46.7376		5996.02	3979.05	0.663616	66.3616		6882.21	2659.26	0.386396	38.6396
8201.78	5567.75	0.678847	67.8847		1913.36	888.927	0.464591	46.4591		11421.9	5003.65	0.438074	43.8074		3820.65	2521.11	0.659865	65.9865		9271.78	5323.72	0.574185	57.4185
2592.47	2022.84	0.780277	78.0277		1107.89	386.209	0.348599	34.8599		4796.15	2366.07	0.493327	49.3327		4014.15	2378.58	0.592547	59.2547		13500.9	5875.83	0.435217	43.5217
3076.92	2349.71	0.763656	76.3656		995.52	251.627	0.252759	25.2759		10141.2	4245.56	0.418644	41.8644		3500.57	2685.45	0.767146	76.7146		10494.9	3381.53	0.322206	32.2206
3665.66	2874.17	0.784079	78.4079		878.589	266.366	0.303175	30.3175		4991.76	2539.54	0.508747	50.8747		7457.2	4062.19	0.544734	54.4734		10020.9	3713.72	0.370598	37.0598
2391.72	1564.26	0.654031	65.4031		3416.95	337.008	0.0986283	9.86283		11005.4	5331.77	0.48447	48.447		2859.05	2007.61	0.702195	70.2195		8206.37	2669.37	0.32528	32.528
2817.74	1798.78	0.638378	63.8378		2822.36	616.77	0.21853	21.853		11312.2	4956.95	0.438194	43.8194		3823.94	2327.51	0.608668	60.8668		4722.85	2437.7	0.51615	51.615

## Sheet: Replicate 2
Drp1 & MitoTracker Overlap
Per condition, 25 cells are analyzed
Thresholds were defined for Alexa Fluor 488 and MitoTracker DeepRed channels (same thresholds applied to all images).
The area covered by the Drp1 signal as well as the overlap between Drp1 and MitoTracker were defined ("create selection") and Integrated Densities of Drp1 signal were measured in ImageJ in both areas.
JR32					∆icmT					∆ridL					∆ridL+pRidL					uninfected
Drp1 IntDen	Drp1 + MT overlap (Drp1 IntDen)	Overlap / Drp1	%		Drp1 IntDen	Drp1 + MT overlap (Drp1 IntDen)	Overlap / Drp1	%		Drp1 IntDen	Drp1 + MT overlap (Drp1 IntDen)	Overlap / Drp1	%		Drp1 IntDen	Drp1 + MT overlap (Drp1 IntDen)	Overlap / Drp1	%		Drp1 IntDen	Drp1 + MT overlap (Drp1 IntDen)	Overlap / Drp1	%
4402.55	3407.01	0.773873	77.3873		6935.47	2549.05	0.367539	36.7539		3553.8	2463.77	0.693278	69.3278		8466.54	6770.56	0.799685	79.9685		5402.06	1681.18	0.311211	31.1211
4641.55	3128.97	0.674122	67.4122		10311.9	1488.89	0.144386	14.4386		4061.6	3166.2	0.779544	77.9544		3985.68	3026.57	0.759362	75.9362		4637.44	1933.85	0.417008	41.7008
5958.98	5009.43	0.840653	84.0653		6978.58	2322.43	0.332794	33.2794		3753.24	2622.79	0.698808	69.8808		6917.94	5411.35	0.782221	78.2221		6052.77	2617.59	0.432461	43.2461
10312	7320.4	0.709892	70.9892		6778.94	3994.74	0.589287	58.9287		7791.13	5540.69	0.711154	71.1154		4926.68	3473.92	0.705124	70.5124		5026.97	1451.99	0.28884	28.884
5828.11	4009.22	0.68791	68.791		1690.33	707.299	0.418439	41.8439		4989.66	3726.59	0.746862	74.6862		4633.99	3634.79	0.784376	78.4376		6519.75	1374.52	0.210824	21.0824
7360.14	4849.31	0.658862	65.8862		3399.86	1837.79	0.54055	54.055		2859.93	2186.15	0.764409	76.4409		3270.1	2526.07	0.772474	77.2474		3433.24	1280.22	0.372889	37.2889
2792.96	1879.05	0.672779	67.2779		5705.59	2237.76	0.392205	39.2205		5649.75	3139.83	0.555746	55.5746		7652.23	4578.62	0.598338	59.8338		4156.96	1594.94	0.38368	38.368
7234.24	4536.77	0.627125	62.7125		1615.08	616.99	0.382018	38.2018		2117.25	1582.33	0.747352	74.7352		8624.29	6514.4	0.755355	75.5355		4394.83	1408.11	0.320401	32.0401
3969.68	2614.94	0.658729	65.8729		8850.03	3975.92	0.449254	44.9254		2963.39	2297.38	0.775256	77.5256		7925.18	5583.77	0.704561	70.4561		4612.21	2528.14	0.54814	54.814
3080.57	1950.31	0.633099	63.3099		8341.25	4737.74	0.567989	56.7989		2625.88	2035.06	0.775003	77.5003		7536.51	6074.65	0.806029	80.6029		6863.63	3426.02	0.499156	49.9156
9830.84	6282.7	0.639081	63.9081		6850.41	3738.66	0.545757	54.5757		4458.35	3140.22	0.704347	70.4347		4062.78	3219.17	0.792356	79.2356		4377.97	2134.89	0.487645	48.7645
4337.57	3189.88	0.735408	73.5408		5483.14	1776.49	0.323991	32.3991		2645.57	2116.95	0.800188	80.0188		2823.3	2180.39	0.772283	77.2283		7369.16	2359.31	0.32016	32.016
5553.17	3470.27	0.624916	62.4916		4642.49	2011.23	0.433222	43.3222		2905.41	1954.97	0.672874	67.2874		3276.61	2686.06	0.819767	81.9767		6983.76	3143.76	0.450153	45.0153
6744.15	5098.87	0.756043	75.6043		8050.29	4979.38	0.618535	61.8535		498.407	336.146	0.674441	67.4441		4934.14	3722.74	0.754486	75.4486		9564.53	5497.64	0.574795	57.4795
1820.78	1453.42	0.798239	79.8239		5731.13	3033.81	0.529356	52.9356		4919.86	3468.33	0.704966	70.4966		4515.76	3157.04	0.699116	69.9116		7189.3	2943.17	0.409382	40.9382
3020.12	2425.94	0.803259	80.3259		3836.29	1612.61	0.420356	42.0356		2832.17	1147.79	0.405267	40.5267		4970.09	3910.38	0.786782	78.6782		5968.25	2192.38	0.36734	36.734
3768.27	2942.71	0.780919	78.0919		7788.7	2553.15	0.327802	32.7802		4585.92	2700.36	0.588838	58.8838		9070.09	6238.98	0.687862	68.7862		9127.6	4819.85	0.528053	52.8053
1505.84	1020.64	0.677788	67.7788		7552.07	1922.05	0.254506	25.4506		5478.83	3627.1	0.66202	66.202		3595.78	2907.22	0.80851	80.851		11153.8	6431.61	0.576629	57.6629
3394.1	2535.6	0.747061	74.7061		4911.39	2079.28	0.423358	42.3358		1429.83	684.573	0.478779	47.8779		5888.07	4721.67	0.801905	80.1905		5476.36	2627.07	0.479711	47.9711
4486.13	3015.96	0.672284	67.2284		5465.42	1618.19	0.296077	29.6077		6982.69	5854.9	0.838487	83.8487		4439.1	3370.6	0.759298	75.9298		4158.73	2146.85	0.516227	51.6227
4600.4	3205.45	0.696776	69.6776		7090.18	3594.38	0.506953	50.6953		3172	2235.18	0.70466	70.466		3936.78	2801.42	0.711601	71.1601		10100.8	4369.88	0.432626	43.2626
3260.04	2497.58	0.766119	76.6119		6740.26	4737.62	0.702884	70.2884		2403.4	1275.32	0.53063	53.063		2680.08	1762.4	0.657592	65.7592		4588.41	1143.52	0.249218	24.9218
2282.82	1929.88	0.845392	84.5392		5584.15	3181.06	0.569659	56.9659		3318.79	2503.39	0.754307	75.4307		3248.64	2714.09	0.835456	83.5456		6812.27	2259.87	0.331735	33.1735
2966.84	2299.12	0.77494	77.494		6891.25	2590.49	0.37591	37.591		2403.11	1275.32	0.530692	53.0692		4939.16	3995.49	0.80894	80.894		4962.28	1855.19	0.373858	37.3858
3474.11	2330.93	0.670943	67.0943		4775.64	2540.15	0.531898	53.1898		2452.54	1837.82	0.749353	74.9353		4817.73	3183.89	0.66087	66.087		4372.97	2106.74	0.481764	48.1764

## Sheet: Replicate 3
Drp1 & MitoTracker Overlap
Per condition, 25 cells are analyzed
Thresholds were defined for Alexa Fluor 488 and MitoTracker DeepRed channels (same thresholds applied to all images).
The area covered by the Drp1 signal as well as the overlap between Drp1 and MitoTracker were defined ("create selection") and Integrated Densities of Drp1 signal were measured in ImageJ in both areas.
JR32					∆icmT					∆ridL					∆ridL+pRidL					uninfected
Drp1 IntDen	Drp1 + MT overlap (Drp1 IntDen)	Overlap / Drp1	%		Drp1 IntDen	Drp1 + MT overlap (Drp1 IntDen)	Overlap / Drp1	%		Drp1 IntDen	Drp1 + MT overlap (Drp1 IntDen)	Overlap / Drp1	%		Drp1 IntDen	Drp1 + MT overlap (Drp1 IntDen)	Overlap / Drp1	%		Drp1 IntDen	Drp1 + MT overlap (Drp1 IntDen)	Overlap / Drp1	%
1813.68	1245.04	0.686471	68.6471		3576.54	892.05	0.249417	24.9417		2805.54	1978.55	0.705228	70.5228		5614.41	3566.39	0.635221	63.5221		5100.4	2536.48	0.49731	49.731
2425.91	1427.94	0.58862	58.862		1606.97	607.107	0.377796	37.7796		6782.45	3641.88	0.536956	53.6956		5045.13	1975.63	0.391593	39.1593		5995.08	2812.13	0.469073	46.9073
3287.77	2525.11	0.76803	76.803		2609.56	662.612	0.253917	25.3917		4521.34	1045.87	0.231319	23.1319		4703.73	2635.86	0.560376	56.0376		3449.15	2185.02	0.633495	63.3495
1899.96	1310.47	0.689736	68.9736		2834.42	1209.38	0.426678	42.6678		3992.23	1571.13	0.393548	39.3548		3740.47	1831.67	0.489688	48.9688		4488.34	2646.74	0.589692	58.9692
3092.77	2529.62	0.817914	81.7914		5956.48	2341.19	0.39305	39.305		1397.22	807.231	0.577739	57.7739		3647.68	2186.98	0.599552	59.9552		2401.75	1330.49	0.553969	55.3969
2319.13	1871.04	0.806785	80.6785		3725.62	972.307	0.260978	26.0978		2581.35	1610.9	0.624053	62.4053		4451.2	2527.4	0.567802	56.7802		3648.4	2220.96	0.608749	60.8749
2431.76	1928.35	0.792982	79.2982		1606.97	607.107	0.377796	37.7796		3302.08	1934.54	0.585856	58.5856		6450.44	2795.14	0.433326	43.3326		4868.05	2057.93	0.422743	42.2743
1288.08	982.661	0.76289	76.289		1934.29	909.44	0.470167	47.0167		4044.84	2414.66	0.596972	59.6972		5179.06	2972.29	0.573906	57.3906		3506.87	1784.62	0.508892	50.8892
1137.58	891.449	0.783638	78.3638		3499.7	1442.38	0.412145	41.2145		3057.61	1685.62	0.551286	55.1286		10008.3	6247.12	0.624194	62.4194		3555.69	1072.05	0.301503	30.1503
1878.1	1161.16	0.618267	61.8267		6058.09	1030.47	0.170098	17.0098		3409.32	1676.6	0.49177	49.177		6080.83	3775.78	0.620931	62.0931		4763.59	2687.58	0.564192	56.4192
2836.13	1924.81	0.678675	67.8675		2854.55	1035.19	0.362645	36.2645		6018.51	2540.2	0.422064	42.2064		3480.08	1632.47	0.46909	46.909		4109.42	1299.9	0.316321	31.6321
2938.06	2577.99	0.877447	87.7447		2861.69	877.947	0.306793	30.6793		3502.89	2199.36	0.627872	62.7872		4191.36	3054.22	0.728694	72.8694		4461.83	1208.31	0.27081	27.081
1595.44	952.484	0.597005	59.7005		2200.87	528.445	0.240107	24.0107		4083.39	2702.04	0.661714	66.1714		6503.27	3485.99	0.536036	53.6036		2503.79	794.233	0.317213	31.7213
3148.24	2235.81	0.710177	71.0177		3749.95	1723.02	0.459477	45.9477		4487.47	871.968	0.194312	19.4312		5949.15	2860.83	0.48088	48.088		2194.04	1149.36	0.523854	52.3854
2938.06	2577.99	0.877447	87.7447		1832.33	832.267	0.454213	45.4213		2911.8	1500.79	0.515418	51.5418		7139.35	4212.04	0.589976	58.9976		3317.36	901.681	0.271807	27.1807
1890.17	1583.8	0.837911	83.7911		2961.4	987.558	0.333476	33.3476		3016.73	1554.37	0.51525	51.525		5917.47	3785.99	0.639799	63.9799		2735.46	902.014	0.329748	32.9748
2925.88	2134.17	0.729411	72.9411		3706.92	1877.22	0.50641	50.641		2834.29	1905.72	0.672379	67.2379		8214.78	5309.41	0.646324	64.6324		8458.6	2940.54	0.347639	34.7639
1904.97	1706.81	0.895975	89.5975		1938.3	347.899	0.179486	17.9486		4787.09	2085.76	0.435705	43.5705		6218.85	2941.07	0.472928	47.2928		5933.98	2645.71	0.445858	44.5858
1770.53	1134.13	0.640561	64.0561		1408.61	226.616	0.160879	16.0879		3370.19	1682.14	0.499124	49.9124		10746.9	6153.25	0.572558	57.2558		6642.31	2326.52	0.350258	35.0258
3633.8	3215.59	0.884909	88.4909		3435.23	627.685	0.18272	18.272		4266.72	2712.39	0.635708	63.5708		5091.95	3161.54	0.62089	62.089		3919.18	1865.69	0.476041	47.6041
2488.82	1676.74	0.673709	67.3709		2256.59	831.022	0.368265	36.8265		3743.71	2177.81	0.581725	58.1725		4289.65	2394.81	0.558276	55.8276		153.119	89.228	0.582736	58.2736
2049.24	1644.88	0.80268	80.268		3700.47	1648.22	0.445409	44.5409		4156.57	2596.44	0.624659	62.4659		8113.99	4983.05	0.614131	61.4131		4246.07	2169.55	0.510954	51.0954
2298.38	1597.85	0.695207	69.5207		3293.92	1762.83	0.535177	53.5177		2455.3	1719.8	0.700445	70.0445		3728.34	2978.5	0.798881	79.8881		3111.59	1673.63	0.537868	53.7868
1661	1265.72	0.762024	76.2024		6469.18	1226.92	0.189656	18.9656		2259.99	1479.55	0.654669	65.4669		6088.05	3534.02	0.580486	58.0486		1854.34	648.085	0.349496	34.9496
6579.72	4355.47	0.661954	66.1954		3053.88	798.438	0.261451	26.1451		3150.62	1664.66	0.528358	52.8358		3908.41	1908.49	0.488304	48.8304		4082.97	1816.7	0.444945	44.4945
