# Supplementary material for: The Legionella effector RidL binds the large fission GTPase Drp1 to promote mitochondrial fragmentation
Source: EMBO Rep. 2026 Jun 6;27(13):3759–87. doi: 10.1038/s44319-026-00823-3 (PMC13354802; doi:10.1038/s44319-026-00823-3)
Supplement: Supplementary file 6 — Source data Fig. 4 [file 44319_2026_823_MOESM6_ESM.zip › Fig. 4/4H/Fig. 4H Tom20 Analysis Int. Dens..xlsx]

## Sheet: Replicate 1
Tom20 & MitoTracker Overlap
Per condition, 25 cells are analyzed
Thresholds were defined for Alexa Fluor 488 and MitoTracker DeepRed channels (same thresholds applied to all images).
The area covered by the Tom20 signal as well as the overlap between Tom20 and MitoTracker were defined ("create selection") and Integrated Densities of Tom20 signal were measured in ImageJ in both areas.
JR32					∆icmT					∆ridL					∆ridL+pRidL					uninfected
Tom20 IntDen	Tom20 + MT overlap (Tom20 IntDen)	Overlap / Tom20	%		Tom20 IntDen	Tom20 + MT overlap (Tom20 IntDen)	Overlap / Tom20	%		Tom20 IntDen	Tom20 + MT overlap (Tom20 IntDen)	Overlap / Tom20	%		Tom20 IntDen	Tom20 + MT overlap (Tom20 IntDen)	Overlap / Tom20	%		Tom20 IntDen	Tom20 + MT overlap (Tom20 IntDen)	Overlap / Tom20	%
8226.4	7712.5	0.937531	93.7531		6214.78	4033.39	0.649	64.9		1489.91	1380.23	0.926387	92.6387		250.44	210.966	0.842381	84.2381		6753.84	4800.5	0.710781	71.0781
4628.69	4305.98	0.930281	93.0281		4719.3	3033.04	0.642689	64.2689		2558.16	2057.05	0.804114	80.4114		364.728	330.842	0.907092	90.7092		9996.12	8482.13	0.848543	84.8543
4356.27	3776.95	0.867014	86.7014		5900.06	3419.07	0.579498	57.9498		4953.23	3756.23	0.758339	75.8339		638.951	596.72	0.933906	93.3906		19031.1	11927.7	0.626745	62.6745
5649.77	5403.98	0.956496	95.6496		3699.42	2088.52	0.564554	56.4554		4201.83	3758.56	0.894504	89.4504		446.578	370.389	0.829394	82.9394		13792.4	10690.3	0.775087	77.5087
3000.11	2770.24	0.92338	92.338		2980.14	2014.69	0.676036	67.6036		4290.63	3852.56	0.897901	89.7901		1528.12	1362.13	0.891378	89.1378		16493.6	8857.8	0.537046	53.7046
4951.49	4697.15	0.948633	94.8633		7933.79	5366.73	0.67644	67.644		4053.98	3176.25	0.78349	78.349		984.507	886.121	0.900066	90.0066		14471.6	9318.53	0.643918	64.3918
4550.2	4339.49	0.953691	95.3691		4612.43	2984.72	0.647103	64.7103		3161.96	2582.97	0.816889	81.6889		1584.03	1477.55	0.932779	93.2779		19231.9	14197.3	0.73822	73.822
3441.61	3216.49	0.934587	93.4587		2206.92	1382.88	0.626609	62.6609		4866.36	4129.61	0.848603	84.8603		863.395	793.68	0.919255	91.9255		12432	7472.22	0.601048	60.1048
7819.28	7278	0.930777	93.0777		4099.18	2646.36	0.645585	64.5585		4595.52	4060.63	0.883605	88.3605		1885.15	1752.92	0.929857	92.9857		16059.1	9918.29	0.617611	61.7611
7802.88	7436.73	0.953075	95.3075		4031.52	2311.63	0.57339	57.339		5009.09	3454.12	0.689572	68.9572		3474.03	2943.79	0.847372	84.7372		19343	12731.7	0.658203	65.8203
3962.04	3764.72	0.950198	95.0198		3003.58	1964.65	0.654105	65.4105		2027.79	1358.95	0.670162	67.0162		1964.05	1893.58	0.96412	96.412		14837.7	8338.73	0.561998	56.1998
5903.05	5428.74	0.919651	91.9651		2650.48	1605.3	0.605665	60.5665		4546.28	3417.05	0.751614	75.1614		1291.28	1243.15	0.962722	96.2722		21142.8	13059.4	0.617676	61.7676
4728.4	4352.79	0.920563	92.0563		3335.39	2013.73	0.603748	60.3748		7287.37	6266.57	0.859923	85.9923		1703.27	1621.76	0.952145	95.2145		9136.33	7115.61	0.778826	77.8826
7150.49	6792.3	0.949907	94.9907		3195.89	1616.14	0.505692	50.5692		4220.56	3683.18	0.872675	87.2675		1895.02	1757.58	0.92747	92.747		8092.71	4845.29	0.598723	59.8723
5985.92	5619.35	0.938762	93.8762		6511.73	4960.38	0.761762	76.1762		3080.39	2568.55	0.833838	83.3838		2715.76	2304.46	0.84855	84.855		9592.17	5938.21	0.619069	61.9069
3894.95	3713.55	0.953427	95.3427		6860.86	4864.9	0.70908	70.908		4137.66	3305.95	0.798991	79.8991		2060.93	1971.98	0.956839	95.6839		9230.66	5363.73	0.581078	58.1078
3417.59	3225.53	0.943804	94.3804		4006.24	3097	0.773045	77.3045		4833.94	4551.37	0.941543	94.1543		2115.6	1779.27	0.841023	84.1023		9332.69	5505.68	0.589935	58.9935
2748.72	2564.69	0.93305	93.305		7089.36	3988.39	0.562588	56.2588		4079.54	3555.95	0.871655	87.1655		1383.56	1189.63	0.85983	85.983		13072	8959.12	0.685369	68.5369
3770.96	3564.8	0.94533	94.533		3971.47	2153.52	0.542247	54.2247		1868.89	1648.21	0.881916	88.1916		2936.93	2808.55	0.956286	95.6286		11819	8837.18	0.74771	74.771
5830.52	5485.88	0.940891	94.0891		1777.7	949.638	0.534195	53.4195		2544.66	2172.41	0.853712	85.3712		1921.68	1628.92	0.847658	84.7658		8461.94	3911.94	0.462298	46.2298
2751.66	2615.4	0.950482	95.0482		847.396	445.171	0.52534	52.534		1935.27	1890.82	0.977035	97.7035		2911.67	2166.02	0.74391	74.391		4756.08	3394.1	0.713634	71.3634
3939.34	3658.16	0.928623	92.8623		5095.92	4109.98	0.806524	80.6524		2526.15	2229.66	0.882634	88.2634		3998.99	3842.71	0.960921	96.0921		6125.36	4031.46	0.65816	65.816
3940.14	3779.94	0.959341	95.9341		3223.89	1836.62	0.569691	56.9691		3399.02	2775.14	0.816453	81.6453		1657.44	1595.88	0.962861	96.2861		8762.26	5621.4	0.641547	64.1547
6361.57	5946.44	0.934744	93.4744		3708.53	1501.66	0.404921	40.4921		3968.07	3612.07	0.910282	91.0282		1434.59	1358.16	0.946721	94.6721		10557.2	8003.51	0.758112	75.8112
4126.82	3703	0.897301	89.7301		4316.7	2367.29	0.548404	54.8404		6218.57	4534.61	0.729205	72.9205		409.96	315.827	0.770385	77.0385		8395.19	6422.91	0.76507	76.507

## Sheet: Replicate 2
Tom20 & MitoTracker Overlap
Per condition, 25 cells are analyzed
Thresholds were defined for Alexa Fluor 488 and MitoTracker DeepRed channels (same thresholds applied to all images).
The area covered by the Tom20 signal as well as the overlap between Tom20 and MitoTracker were defined ("create selection") and Integrated Densities of Tom20 signal were measured in ImageJ in both areas.
JR32					∆icmT					∆ridL					∆ridL+pRidL					uninfected
Tom20 IntDen	Tom20 + MT overlap (Tom20 IntDen)	Overlap / Tom20	%		Tom20 IntDen	Tom20 + MT overlap (Tom20 IntDen)	Overlap / Tom20	%		Tom20 IntDen	Tom20 + MT overlap (Tom20 IntDen)	Overlap / Tom20	%		Tom20 IntDen	Tom20 + MT overlap (Tom20 IntDen)	Overlap / Tom20	%		Tom20 IntDen	Tom20 + MT overlap (Tom20 IntDen)	Overlap / Tom20	%
444.813	426.236	0.958236	95.8236		1306.75	1074.11	0.821969	82.1969		1327.81	1252.55	0.943318	94.3318		952.956	833.324	0.874462	87.4462		3329.92	1583.15	0.475431	47.5431
749.432	710.837	0.948501	94.8501		4381.97	4072.76	0.929435	92.9435		1572.91	1252.34	0.796193	79.6193		376.302	313.631	0.833456	83.3456		3165.59	1834.18	0.579411	57.9411
308.165	293.793	0.953363	95.3363		1589.42	1566.68	0.985697	98.5697		3675.51	3466.61	0.943164	94.3164		508.916	462.943	0.909665	90.9665		6126.14	2322.95	0.379187	37.9187
692.203	571.424	0.825515	82.5515		1196.85	739.818	0.618139	61.8139		3602.24	3324.23	0.922822	92.2822		351.112	326.133	0.928857	92.8857		3391.65	1225.95	0.361462	36.1462
479.764	392.472	0.818052	81.8052		1449.31	444.203	0.306492	30.6492		1988.01	1727.16	0.868792	86.8792		368.209	356.586	0.968434	96.8434		3130.96	814.055	0.260002	26.0002
493.583	457.754	0.92741	92.741		1816.68	1476.85	0.812938	81.2938		3126.98	2024.61	0.647464	64.7464		809.696	782.626	0.966568	96.6568		3335.26	1222.58	0.366563	36.6563
563.355	537.433	0.953986	95.3986		1860.79	1654.89	0.889345	88.9345		2481.03	2101.02	0.846833	84.6833		166.475	146.278	0.878678	87.8678		2210.59	1722.85	0.779361	77.9361
573.384	539.312	0.940577	94.0577		1587.08	1119.52	0.705394	70.5394		1350.2	1200.78	0.889331	88.9331		519.481	491.517	0.946169	94.6169		2712.42	1956.86	0.721445	72.1445
686.257	652.022	0.950113	95.0113		4014.16	2910.5	0.725058	72.5058		1192.66	863.875	0.724327	72.4327		355.032	339.838	0.957204	95.7204		3740.03	2560.92	0.684733	68.4733
347.858	335.869	0.965535	96.5535		1886.61	1484	0.786594	78.6594		938.925	696.522	0.741829	74.1829		328.858	268.7	0.81707	81.707		4037.2	1983.39	0.49128	49.128
1102.22	834.52	0.757127	75.7127		2216.66	1674.14	0.755252	75.5252		2683.01	1701.84	0.634301	63.4301		357.651	295.656	0.826661	82.6661		3308.49	622.529	0.188161	18.8161
650.59	424.983	0.653227	65.3227		3896.92	3280	0.841689	84.1689		1710.99	788.702	0.460963	46.0963		463.789	420.428	0.906507	90.6507		2669.94	663.336	0.248446	24.8446
775.542	712.846	0.919158	91.9158		3457.08	2861.64	0.827763	82.7763		2599.14	2294.89	0.882941	88.2941		947.165	822.262	0.86813	86.813		4037.42	1983.39	0.491253	49.1253
562.493	473.371	0.841559	84.1559		2984.38	2091.75	0.7009	70.09		3086.92	2069.17	0.670302	67.0302		1110.54	1027.32	0.925067	92.5067		5454.99	4434.31	0.812891	81.2891
822.856	753.662	0.91591	91.591		1292.99	958.219	0.741088	74.1088		712.854	462.39	0.648646	64.8646		861.516	829.534	0.962877	96.2877		2670.21	1801.03	0.674488	67.4488
627.36	612.67	0.976584	97.6584		3272.33	2853.05	0.871873	87.1873		522.442	446.009	0.853701	85.3701		886.43	721.899	0.814389	81.4389		2484.48	1933.8	0.778351	77.8351
586.114	541.134	0.923257	92.3257		2033.07	1874.88	0.922193	92.2193		2652.38	2490.24	0.93887	93.887		1729.85	1664.22	0.962064	96.2064		3354.5	2076.44	0.619	61.9
976.414	948.531	0.971443	97.1443		975.934	724.16	0.742017	74.2017		1403.05	1120.15	0.798366	79.8366		747.789	664.898	0.889152	88.9152		5104.48	3006.23	0.588939	58.8939
966.133	745.837	0.771982	77.1982		1447.67	1064.85	0.735558	73.5558		2037.94	1710.78	0.839466	83.9466		747.724	691.609	0.924952	92.4952		6997.58	3845.82	0.549593	54.9593
122.048	109.294	0.8955	89.55		3416.32	2787.02	0.815797	81.5797		1144.88	945.709	0.826033	82.6033		967.264	878.068	0.907785	90.7785		6583.6	3107.21	0.471962	47.1962
322.115	301.544	0.936138	93.6138		4245.67	3608.83	0.850001	85.0001		1740.65	1620.36	0.930893	93.0893		223.143	186.614	0.836298	83.6298		4799.8	3174.97	0.66148	66.148
365.541	340.847	0.932445	93.2445		2559.75	2041.63	0.797591	79.7591		1696.21	1468.04	0.865482	86.5482		1042	919.526	0.882465	88.2465		3386.48	1939.46	0.572706	57.2706
322.391	306.709	0.951357	95.1357		1992.31	1326.21	0.665664	66.5664		1493.59	1124.58	0.752939	75.2939		572.921	533.203	0.930675	93.0675		8165.2	5717.83	0.700268	70.0268
181.929	162.57	0.89359	89.359		2919.36	2488.15	0.852292	85.2292		1103.86	879.679	0.79691	79.691		742.283	551.447	0.742907	74.2907		3047.08	1736.33	0.569835	56.9835
646.767	571.213	0.883182	88.3182		1900.95	940.251	0.494622	49.4622		1613.52	1385.45	0.85865	85.865		1298.26	1228.55	0.946308	94.6308		2817.35	2236.52	0.793837	79.3837

## Sheet: Replicate 3
Tom20 & MitoTracker Overlap
Per condition, 25 cells are analyzed
Thresholds were defined for Alexa Fluor 488 and MitoTracker DeepRed channels (same thresholds applied to all images).
The area covered by the Tom20 signal as well as the overlap between Tom20 and MitoTracker were defined ("create selection") and Integrated Densities of Tom20 signal were measured in ImageJ in both areas.
JR32					∆icmT					∆ridL					∆ridL+pRidL					uninfected
Tom20 IntDen	Tom20 + MT overlap (Tom20 IntDen)	Overlap / Tom20	%		Tom20 IntDen	Tom20 + MT overlap (Tom20 IntDen)	Overlap / Tom20	%		Tom20 IntDen	Tom20 + MT overlap (Tom20 IntDen)	Overlap / Tom20	%		Tom20 IntDen	Tom20 + MT overlap (Tom20 IntDen)	Overlap / Tom20	%		Tom20 IntDen	Tom20 + MT overlap (Tom20 IntDen)	Overlap / Tom20	%
1230.52	1153.62	0.937502	93.7502		696.367	248.016	0.356157	35.6157		19355.7	16273.5	0.840763	84.0763		897.581	848.787	0.945638	94.5638		3748.93	2669.2	0.71199	71.199
1219.58	1109.33	0.909598	90.9598		3348.56	2084.92	0.622631	62.2631		4100.35	3724.18	0.908259	90.8259		265.365	216.262	0.814961	81.4961		2369.84	1297.12	0.547346	54.7346
1377.41	1281.65	0.930479	93.0479		2255.97	1663.66	0.73745	73.745		2299.9	1664.67	0.723803	72.3803		1114.45	1082.28	0.971135	97.1135		3178.76	2558.01	0.80472	80.472
642.188	605.488	0.942852	94.2852		2137.62	1756.1	0.821519	82.1519		2951.69	1888.76	0.63989	63.989		1848.76	1767.82	0.95622	95.622		3187.88	2707.64	0.849353	84.9353
1002.83	938.112	0.935462	93.5462		1797.23	1189.46	0.661832	66.1832		1230.91	1107	0.899335	89.9335		1265.57	1082.25	0.855148	85.5148		1674.02	1536.94	0.918114	91.8114
952.859	908.033	0.952956	95.2956		1287.28	553.432	0.429924	42.9924		1737.22	1221.93	0.703382	70.3382		2397.09	2209.29	0.921655	92.1655		1983.47	1667.54	0.840721	84.0721
1136.87	984.589	0.866052	86.6052		4647.64	3952.97	0.850533	85.0533		2550.91	1633.62	0.640405	64.0405		855.692	780.129	0.911694	91.1694		1708.1	1176.84	0.688976	68.8976
664.507	599.144	0.901637	90.1637		2348.18	1597.63	0.680371	68.0371		1255.2	518.806	0.413325	41.3325		819.733	719.784	0.878071	87.8071		3454.9	2636.91	0.763238	76.3238
945.311	813.12	0.860161	86.0161		390.447	97.15	0.248817	24.8817		1353.75	1238.2	0.914645	91.4645		1200.77	851.471	0.709105	70.9105		4131.82	3008.81	0.728203	72.8203
343.312	311.264	0.906651	90.6651		1695.61	765.261	0.451318	45.1318		1673.37	1232.9	0.736776	73.6776		767.733	687.941	0.896068	89.6068		3119.8	1943.64	0.623003	62.3003
972.209	757.826	0.779489	77.9489		803.384	566.942	0.705692	70.5692		3789.68	2957.47	0.780401	78.0401		636.885	578.338	0.908073	90.8073		2073.21	1279.82	0.617314	61.7314
337.699	324.002	0.95944	95.944		1420.71	872.732	0.614291	61.4291		3463.67	2847.37	0.822066	82.2066		1540.18	1423.99	0.92456	92.456		2324.17	1201.55	0.51698	51.698
448.27	418.102	0.932701	93.2701		1184.25	865.656	0.730975	73.0975		2436.89	2151.87	0.883038	88.3038		768.172	697.53	0.908039	90.8039		3479.95	2253.3	0.647509	64.7509
2694.56	2516.19	0.933805	93.3805		1781.3	1287.07	0.722543	72.2543		1177.03	921.063	0.782534	78.2534		839.538	775.021	0.923152	92.3152		2468.36	2052.41	0.831486	83.1486
1006	919.884	0.9144	91.44		1691.76	981.75	0.580313	58.0313		2589.44	1957.89	0.756106	75.6106		668.184	608.677	0.910942	91.0942		1744.33	1326.88	0.760682	76.0682
1567.98	1528.13	0.974586	97.4586		912.182	312.794	0.342907	34.2907		2387.63	1150.58	0.48189	48.189		237.222	192.779	0.812652	81.2652		1597.43	1028.4	0.643788	64.3788
1023.05	965.49	0.943734	94.3734		1438.56	433.67	0.301461	30.1461		1419.21	924.862	0.651674	65.1674		1437.92	1384.11	0.962581	96.2581		3323.84	2161.54	0.650313	65.0313
712.854	575.597	0.807454	80.7454		1561.48	699.922	0.448243	44.8243		1194.28	862.232	0.721969	72.1969		744.706	687.412	0.923065	92.3065		1786.08	950.312	0.532067	53.2067
287.05	274.516	0.956335	95.6335		1272.91	1119.35	0.879364	87.9364		2161.13	2023.23	0.936194	93.6194		341.514	287.627	0.842211	84.2211		1015.8	807.621	0.795061	79.5061
444.252	399.622	0.899539	89.9539		1694.31	1000.26	0.590365	59.0365		2984.98	2518.41	0.843694	84.3694		1629.64	1565.53	0.960659	96.0659		1043.66	598.07	0.573048	57.3048
575.784	508.289	0.882777	88.2777		1371.81	1081.02	0.788023	78.8023		3536.97	1992.8	0.56342	56.342		490.102	395.953	0.807899	80.7899		440.673	319.39	0.724778	72.4778
858.417	720.842	0.839734	83.9734		2644.84	1680.51	0.635393	63.5393		1167.31	1053.99	0.902929	90.2929		300.796	233.245	0.775426	77.5426		759.16	465.254	0.612854	61.2854
1299.47	1247.13	0.959721	95.9721		2014.39	1439.69	0.714702	71.4702		2692.24	1813.46	0.673589	67.3589		560.476	512.812	0.914958	91.4958		2508.41	2062.57	0.822263	82.2263
1408.33	1363.84	0.968414	96.8414		703.631	515.968	0.733293	73.3293		1983.06	1559.84	0.786583	78.6583		709.438	587.423	0.828012	82.8012		1341.33	921.178	0.686765	68.6765
821.034	778.649	0.948376	94.8376		1861.19	984.963	0.529211	52.9211		2455.35	2059.36	0.838725	83.8725		392.163	362.849	0.92525	92.525		2115.7	1468.27	0.69399	69.399
