# Supplementary material for: The Legionella effector RidL binds the large fission GTPase Drp1 to promote mitochondrial fragmentation
Source: EMBO Rep. 2026 Jun 6;27(13):3759–87. doi: 10.1038/s44319-026-00823-3 (PMC13354802; doi:10.1038/s44319-026-00823-3)
Supplement: Supplementary file 7 — Source data Fig. 5 [file 44319_2026_823_MOESM7_ESM.zip]

Archive with 24 entries (19 files):
- Fig. 5/
- Fig. 5/5A/
- Fig. 5/5A/dicmT, 2 h p.i..tif
- Fig. 5/5A/dicmT, 4 h p.i..tif
- Fig. 5/5A/dicmT, 6 h p.i..tif
- Fig. 5/5A/dridL+pRidL, 2 h p.i..tif
- Fig. 5/5A/dridL+pRidL, 4 h p.i..tif
- Fig. 5/5A/dridL+pRidL, 6 h p.i..tif
- Fig. 5/5A/dridL, 2 h p.i..tif
- Fig. 5/5A/dridL, 4 h p.i..tif
- Fig. 5/5A/dridl, 6 h p.i..tif
- Fig. 5/5A/JR32, 2 h p.i..tif
- Fig. 5/5A/JR32, 4 h p.i..tif
- Fig. 5/5A/JR32, 6 h p.i..tif
- Fig. 5/5A/Thumbs.db
- Fig. 5/5A/uninfected, 2 h p.i..tif
- Fig. 5/5A/uninfected, 4 h p.i..tif
- Fig. 5/5A/uninfected, 6 h p.i..tif
- Fig. 5/5B/
- Fig. 5/5B/Fig. 5B Mean Aspect Ratio.xlsx
- Fig. 5/5C/
- Fig. 5/5C/Fig. 5C TMRM Analysis.xlsx
- Fig. 5/5D/
- Fig. 5/5D/Fig. 5D Mito Stress Test Analysis.xlsx
