# Supplementary material for: The Legionella effector RidL binds the large fission GTPase Drp1 to promote mitochondrial fragmentation
Source: EMBO Rep. 2026 Jun 6;27(13):3759–87. doi: 10.1038/s44319-026-00823-3 (PMC13354802; doi:10.1038/s44319-026-00823-3)
Supplement: Supplementary file 7 — Source data Fig. 5 [file 44319_2026_823_MOESM7_ESM.zip › Fig. 5/5B/Fig. 5B Mean Aspect Ratio.xlsx]

## Sheet: Experiment 1
Mitochondria Fragmentation
Mean Aspect Ratio measured in Image J (plugin Mitochondria Analyzer); each number indicates the mean aspect ratio in a single cell
JR32				∆icmT				∆ridL				∆ridL/pRidL				Uninfected
2 h p.i.	4 h p.i.	6 h p.i.		2 h p.i.	4 h p.i.	6 h p.i.		2 h p.i.	4 h p.i.	6 h p.i.		2 h p.i.	4 h p.i.	6 h p.i.		2 h p.i.	4 h p.i.	6 h p.i.
2.187	1.612	1.929		2.985	2.241	2.533		2.516	2.194	2.031		2.044	2.141	1.889		2.322	2.63	2.43
2.565	1.769	1.532		2.603	2.276	2.649		2.645	1.813	2.73		2.6	2.52	2.007		2.717	2.197	2.566
2.337	1.914	1.952		2.152	2.707	2.551		1.78	2.26	2.898		3.173	2.351	2.355		2.726	2.63	2.383
2.184	2.009	1.52		3.209	2.793	2.271		2.376	2.213	2.169		2.262	2.366	1.996		2.46	3	2.182
2.199	1.756	2.119		2.269	2.782	2.542		2.449	1.778	2.45		2.048	2.069	2.222		2.75	2.677	2.353
2.174	2.031	2.105		2.164	2.379	2.602		2.439	2.601	2.358		2.033	2.251	2.194		2.495	2.492	2.44
2.024	1.988	1.682		2.362	2.282	2.738		2.571	1.986	1.827		1.997	2.078	2.269		2.349	2.293	2.472
2.482	2.079	2.011		2.36	2.281	2.603		2.725	2.241	2.224		2.147	2.295	2.306		2.478	2.296	2.789
2.157	1.735	1.832		2.471	2.648	2.643		2.234	2.099	2.095		2.133	1.625	2.034		2.465	2.451	2.614
2.584	2.116	1.919		2.686	2.356	2.467		2.888	2.25	2.139		2.318	2.689	2.044		2.382	2.728	2.099
2.198	2.141	1.9		2.145	2.568	2.544		2.48	2.302	1.934		2.073	2.187	1.866		2.648	2.447	2.443
2.68	1.898	2.297		2.822	2.614	2.401		2.711	2.203	2.388		2.15	2.015	1.83		2.938	2.684	2.579
2.095	2.096	1.816		2.303	2.302	2.941		2.254	2.298	2.093		2.191	2.089	2.106		2.374	2.456	2.397
2.126	2.151	1.952		2.901	2.162	2.204		2.45	2.234	2.277		2.298	1.855	2.156		2.613	2.266	2.293
2.366	2.245	1.994		3.174	2.415	2.616		2.482	2.104	1.943		2.318	2.504	2.14		2.598	2.72	2.483
2.371	2.131	2.394		2.248	2.464	2.62		2.283	1.917	2.24		2.406	2.871	1.825		2.417	2.56	2.347
2.228	2.234	2.092		2.421	2.336	2.313		2.551	2.142	2.104		2.152	2.1	1.903		2.166	2.536	2.511
1.967	2.304	1.673		2.291	3.139	2.133		2.604	2.212	2.107		2.137	1.993	2.23		2.571	2.254	2.119
2.164	1.767	1.835			2.249	2.924		2.151	2.299	2.158		2.158	2.154	2.063		2.926	2.378	2.258
2.425	2.08	2.012			2.627	2.545		2.667	2.052	2.177		2.14	2.115	1.615		2.388	2.574	2.558
2.159	1.733	1.736			2.321			2.769	1.974	2.066				2.071		2.501	2.568	2.083
2.423	1.906	2.153			2.544			3.156	2.534	2.246						3.076	2.466	2.319
2.175	2.021	2.011						2.658	2.04	2.009						2.286	2.223	2.066
2.358	1.927	1.984						2.536	2.187	2.069						2.156	2.41	2.64
2.004	1.832	1.887						2.313		2.112						2.431	2.279	2.021
2.266	1.957	1.906						2.272		2.201						2.428	2.618
2.298	2.106	1.897						2.467								2.787	2.833
2.316	2.21	2.111						2.059									2.877
2.645	2.256	1.731															1.982
2.192	1.945	1.565															2.115
		1.812

## Sheet: Experiment 2
Mitochondria Fragmentation
Mean Aspect Ratio measured in Image J (plugin Mitochondria Analyzer); each number indicates the mean aspect ratio in a single cell
JR32				∆icmT				∆ridL				∆ridL/pRidL				Uninfected
2 h p.i.	4 h p.i.	6 h p.i.		2 h p.i.	4 h p.i.	6 h p.i.		2 h p.i.	4 h p.i.	6 h p.i.		2 h p.i.	4 h p.i.	6 h p.i.		2 h p.i.	4 h p.i.	6 h p.i.
2.31	2.028	1.889		2.204	1.98	2.582		2.218	2.077	2.036		1.922	1.885	2.157		2.886	2.825	2.627
2.028	1.933	1.947		2.369	2.367	2.38		2.794	2.089	2.276		2.099	1.856	1.904		2.865	2.411	2.537
2.374	1.958	2.037		2.412	2.413	2.257		2.59	2.372	2.427		1.747	1.972	1.938		2.779	2.645	2.312
2.014	2.001	1.922		2.464	2.37	2.252		2.819	2.248	2.356		2.009	1.998	1.56		3.075	2.512	2.175
2.037	1.692	2.225		2.179	2.868	2.535		2.95	2.425	2.687		2.013	1.88	2.056		2.957	2.594	2.574
2.081	2.408	2.089		2.728	2.459	2.125		2.402	2.615	1.851		2.056	1.768	2.051		2.76	2.331	2.446
2.014	1.92	2.307		2.797	3.101	2.518		2.254	1.921	2.432		2.005	2.037	2.096		2.666	3.043	2.564
2.387	1.815	1.843		2.412	2.953	2.416		2.518	2.183	1.887		1.895	2.273	1.78		3.204	2.667	2.495
2.083	2.174	1.848		2.154	2.612	2.334		3.015	2.342	1.844		2.816	2.028	1.856		2.803	2.33	2.389
1.891	2.001	2.154		2.176	2.38	2.447		2.518	2.084	1.623		1.979	2.091	2.031		2.406	2.468	2.755
2.417	2.047	2.213		2.583	2.57	2.429		2.68	2.025	2.317		2.411	1.947	1.777		3.057	2.864	2.242
2.042	2.186	1.993		2.307	3.195	2.437		2.346	1.796	2.185		2.44	1.799	2.126		3.025	2.734	2.55
2.006	2.196	2.303		2.519	2.787	2.56		2.195	2.309	2.471		2.091	1.919	2.078		2.331	2.424	2.581
2.247	2.12	1.902		2.247	2.652	2.577		2.247	2.596	1.991		2.194	2.017	2.08		2.533	2.509	2.888
1.969	1.853	1.998		2.912	3.326	2.583		2.636	2.055	1.924		2.025	1.861	1.738		2.31	2.43	2.451
1.901	2.26	1.955		1.976	2.875	3.041		2.124	2.425	2.375		1.911	1.77	1.956		3.045	2.557	2.439
2.215	2.147	1.802		2.631	2.547	2.242		2.466	1.914	2.12		2.034	1.771	2.025		2.677	2.706	2.939
2.342	1.928	1.977		2.432	2.668	2.673		2.396	2.287	2.015		1.887	2.038	1.906		2.355	2.812	2.854
2.134	1.759	2.142		2.322		2.422		2.288	2.436	2.072		2.065	2.015	1.784		2.271	2.338	2.398
1.998	2.049	2.198		2.461		2.453		2.487	2.76	1.97		1.983	1.906	2.147		2.644	2.386	2.335
2.428	2.101	1.999		2.579		2.067		2.369	2.113	1.944		1.926	1.724	1.991		3.094	2.662	2.374
1.821	1.806	1.729		2.591		2.24		2.45		2.455		2.273	1.901	1.899		2.478	2.512	2.453
1.866	2.123	2.038						2.287		2.187		2.19	1.811	1.971		2.72	2.652	2.548
2.206	2.05	2.053						2.507		1.977		2.196	1.966	1.704		3.112	2.638	2.08
2.266	1.787	1.841						2.484		2.063			1.762	1.905		2.949	2.703	2.564
1.988	1.922	2.027						2.016		2.123			1.77	1.873				2.781
2.09	1.817							1.954		2.051			1.698	2.066				3.03
1.812	1.965							2.006		2.356				2.057				2.958
										2.137								2.476
																		2.116

## Sheet: Experiment 3
Mitochondria Fragmentation
Mean Aspect Ratio measured in Image J (plugin Mitochondria Analyzer); each number indicates the mean aspect ratio in a single cell
JR32				∆icmT				∆ridL				∆ridL/pRidL				Uninfected
2 h p.i.	4 h p.i.	6 h p.i.		2 h p.i.	4 h p.i.	6 h p.i.		2 h p.i.	4 h p.i.	6 h p.i.		2 h p.i.	4 h p.i.	6 h p.i.		2 h p.i.	4 h p.i.	6 h p.i.
2.48	2.15	1.98		3.597	3.121	2.399		2.421	2.16	2.299		2.096	2.014	2.257		2.739	3.012	2.703
2.227	2.272	2.358		2.937	3.179	2.409		2.196	1.99	2.907		2.172	2.183	2.25		2.637	2.752	2.605
1.686	2.132	2.238		2.624	3.023	2.776		2.734	1.932	2.199		2.252	1.771	2.547		2.887	2.681	2.473
1.929	2.103	2.178		3.084	3.05	2.426		2.696	1.933	2.022		2.467	2.002	1.847		2.664	2.538	2.571
1.941	2.073	1.957		2.927	2.931	2.998		2.642	2.19	2.171		2.359	2.102	2.23		2.709	2.756	2.473
2.398	2.073	1.972		3.156	3.022	3.084		2.477	2.31	2.102		2.231	2.089	1.902		2.686	2.497	2.435
2.257	1.939	2.221		3.311	3.17	3.381		2.926	2.479	2.351		2.139	2.288	2.137		3.424	2.624	2.097
2.175	2.177	2.119		2.553	3.296	2.98		2.519	2.203	3.11		2.106	2.109	2.006		3.171	2.886	2.945
1.716	2.418	2.158		3.15	2.616	2.713		3.078	2.384	2.082		2.492	2.256	2.163		3.469	2.842	2.217
2.417	2.142	2.021		3.019	2.88	2.637		2.627	1.984	2.149		1.999	2.129	2.071		3.229	2.75	2.779
2.314	2.148	2.057		3.354	3.327	3.157		2.665	1.916	2.185		2.346	1.924	2.294		2.858	2.642	2.305
2.408	2.169	2.119		3.566	2.819	2.666		2.162	2.155	2.247		2.103	2.117	2.125		2.681	2.78	2.669
2.376	2.199	2.18		3.088	2.682	2.934		2.538	2.238	1.947		2.362	2.183	1.786		3.653	2.993	2.82
2.175	2.076	2.305		2.619	2.971	3.346		2.217	2.337	2.236		2.184	2.032	2.085		3.137	2.244	2.513
2.725	2.141	1.839		2.764	3.01	2.787		2.338	2.616	2.6		1.982	2.197	1.946		3.291	2.862	2.872
2.061	2.026	2.025		3.286	2.847	2.962		2.612	2.369	2.358		2.237	2.116	1.99		3.155	2.573	2.336
2.575	2.535	2.169		3.405	2.62	2.784		2.302	2.434	2.401		2.511	2.234	1.675		2.978	2.925	2.226
2.067	2.163	1.961		2.964	2.804	3.001		2.151	2.39	2.137		2.109	2.14	1.654		2.81	2.73	2.846
2.406	1.988	2.145		3.433	2.953	3.075		2.807	2.121	2.234		2.17	2.041	2.131		2.68	3.493	2.33
2.337	2.125	1.983		3.521	3.03	2.971		2.215	2.645	2.305		2.215	1.945	1.958		3.124	3.157	2.587
2.199	2.324	2.062		3.59	3.2	2.951		2.579		2.178		2.195	1.957	2.021		3.19	2.702	2.901
2.292	2.125	2.119		2.826				3.012		2.619		2.393	1.805	2.149		3.108	2.985	2.229
2.118	1.905	2.344		2.663				2.81		2.531		2.253	2.248	2.082		2.644	2.549	2.854
2.187	2.305	2.653						1.976		2.299		2.424	1.904			2.661	2.624	2.742
2.026	2.392	2.061								2.112		2.203	1.823			3.082	2.844	2.602
2.662	2.185	2.111								2.294		2.356	2.353				2.728	2.309
		2.366								2.167		2.198					2.548	2.36
		2.047										2.092
												2.281
												2.051
												2.007
												2.107
												2.944
