# Supplementary material for: The Legionella effector RidL binds the large fission GTPase Drp1 to promote mitochondrial fragmentation
Source: EMBO Rep. 2026 Jun 6;27(13):3759–87. doi: 10.1038/s44319-026-00823-3 (PMC13354802; doi:10.1038/s44319-026-00823-3)
Supplement: Supplementary file 7 — Source data Fig. 5 [file 44319_2026_823_MOESM7_ESM.zip › Fig. 5/5C/Fig. 5C TMRM Analysis.xlsx]

## Sheet: Replicate 1
Membrane potential analysis
The mean TMRM signal intensity (YG610/20) in infected HeLa cells (except of uninfected control) was assessed in FlowJo.
2 h post infection
	Mean TMRM signal intensity										Mean TMRM / average uninfected
	JR32	∆icmT	∆ridL	∆ridL+pRidL	Uninfected		Average uninfected:		39132.3		JR32	∆icmT	∆ridL	∆ridL+pRidL	Uninfected
Sample 1	33300	52653	39794	33053	45608						0.850959	1.34551	1.01691	0.844647	1.16548
Sample 2	34961	43267	39368	33895	34730						0.893404	1.10566	1.00602	0.866164	0.887501
Sample 3	35175	43398	36215	30176	37059						0.898873	1.10901	0.92545	0.771127	0.947017
4 h post infection
	Mean TMRM signal intensity										Mean TMRM / average uninfected
	JR32	∆icmT	∆ridL	∆ridL+pRidL	Uninfected		Average uninfected:		24349.7		JR32	∆icmT	∆ridL	∆ridL+pRidL	Uninfected
Sample 1	13732	24842	14773	11744	29432						0.56395	1.02022	0.606702	0.482306	1.20872
Sample 2	14061	26454	15554	11582	22829						0.577462	1.08642	0.638777	0.475653	0.937549
Sample 3	13436	25393	13750	11584	20788						0.551794	1.04285	0.564689	0.475735	0.853728
6 h post infection
	Mean TMRM signal intensity										Mean TMRM / average uninfected
	JR32	∆icmT	∆ridL	∆ridL+pRidL	Uninfected		Average uninfected:		33732.3		JR32	∆icmT	∆ridL	∆ridL+pRidL	Uninfected
Sample 1	14101	43860	18368	16391	40193						0.418026	1.30024	0.544522	0.485914	1.19153
Sample 2	15754	41890	19416	16528	31214						0.46703	1.24184	0.57559	0.489975	0.925344
Sample 3	14530	37236	17447	17583	29790						0.430744	1.10387	0.517219	0.521251	0.883129

## Sheet: Replicate 2
Membrane potential analysis
The mean TMRM signal intensity (YG610/20) in infected HeLa cells (except of uninfected control) was assessed in FlowJo.
2 h post infection
	Mean TMRM signal intensity										Mean TMRM / average uninfected
	JR32	∆icmT	∆ridL	∆ridL+pRidL	Uninfected		Average uninfected:		37898.7		JR32	∆icmT	∆ridL	∆ridL+pRidL	Uninfected
Sample 1	30166	47831	31424	27818	38597						0.795965	1.26208	0.829158	0.73401	1.01843
Sample 2	31504	42029	35145	27967	42262						0.831269	1.10898	0.927341	0.737942	1.11513
Sample 3	30187	40991	33501	25755	32837						0.796519	1.08159	0.883962	0.679575	0.866442
4 h post infection
	Mean TMRM signal intensity										Mean TMRM / average uninfected
	JR32	∆icmT	∆ridL	∆ridL+pRidL	Uninfected		Average uninfected:		32625		JR32	∆icmT	∆ridL	∆ridL+pRidL	Uninfected
Sample 1	19601	44456	31662	23959	32489						0.600797	1.36264	0.970483	0.734375	0.995831
Sample 2	18417	41929	29690	21445	33423						0.564506	1.28518	0.910038	0.657318	1.02446
Sample 3	16761	37765	28156	19825	31963						0.513747	1.15755	0.863019	0.607663	0.979709
6 h post infection
	Mean TMRM signal intensity										Mean TMRM / average uninfected
	JR32	∆icmT	∆ridL	∆ridL+pRidL	Uninfected		Average uninfected:		28153.7		JR32	∆icmT	∆ridL	∆ridL+pRidL	Uninfected
Sample 1	14228	35822	21210	17053	26483						0.505369	1.27237	0.753365	0.605712	0.940659
Sample 2	13276	31631	23316	18342	28694						0.471555	1.12351	0.828169	0.651496	1.01919
Sample 3	14567	31646	22018	17605	29284						0.51741	1.12405	0.782065	0.625318	1.04015

## Sheet: Replicate 3
Membrane potential analysis
The mean TMRM signal intensity (YG610/20) in infected HeLa cells (except of uninfected control) was assessed in FlowJo.
2 h post infection
	Mean TMRM signal intensity										Mean TMRM / average uninfected
	JR32	∆icmT	∆ridL	∆ridL+pRidL	Uninfected		Average uninfected:		28283.7		JR32	∆icmT	∆ridL	∆ridL+pRidL	Uninfected
Sample 1	23947	36861	31389	27073	28564						0.846672	1.30326	1.10979	0.957196	1.00991
Sample 2	25494	34433	28659	24585	27728						0.901368	1.21742	1.01327	0.86923	0.980354
Sample 3	24944	33231	29544	24662	28559						0.881922	1.17492	1.04456	0.871952	1.00973
4 h post infection
	Mean TMRM signal intensity										Mean TMRM / average uninfected
	JR32	∆icmT	∆ridL	∆ridL+pRidL	Uninfected		Average uninfected:		27703.7		JR32	∆icmT	∆ridL	∆ridL+pRidL	Uninfected
Sample 1	16541	32313	24861	16554	34990						0.597069	1.16638	0.89739	0.597538	1.26301
Sample 2	14389	33172	22992	13955	24082						0.51939	1.19739	0.829926	0.503724	0.869271
Sample 3	12712	25711	21236	13834	24039						0.458856	0.928072	0.766541	0.499356	0.867719
6 h post infection
	Mean TMRM signal intensity										Mean TMRM / average uninfected
	JR32	∆icmT	∆ridL	∆ridL+pRidL	Uninfected		Average uninfected:		22075.7		JR32	∆icmT	∆ridL	∆ridL+pRidL	Uninfected
Sample 1	11927	32807	17196	13848	25184						0.540278	1.48612	0.778957	0.627297	1.1408
Sample 2	10766	29769	14537	12786	21442						0.487686	1.3485	0.658508	0.57919	0.971296
Sample 3	10269	26991	16013	11034	19601						0.465173	1.22266	0.725369	0.499826	0.887901
