# Supplementary material for: The Legionella effector RidL binds the large fission GTPase Drp1 to promote mitochondrial fragmentation
Source: EMBO Rep. 2026 Jun 6;27(13):3759–87. doi: 10.1038/s44319-026-00823-3 (PMC13354802; doi:10.1038/s44319-026-00823-3)
Supplement: Supplementary file 7 — Source data Fig. 5 [file 44319_2026_823_MOESM7_ESM.zip › Fig. 5/5D/Fig. 5D Mito Stress Test Analysis.xlsx]

## Sheet: Experiment 1
	Mitochondrial Respiration upon addition of oligomycin and FCCP (mitochondrial stress test)
	Oxygen consumption rate (OCR) is given for the following time points (measured by Seahorse analyzer):
	Time point 70 min. and 76 min. post infection: before the start of the stress test
	Upon addition of FCCP: 118 min. p.i., 124 min. p.i., and 130 min. p.i.
	Well names are indicated as normalization is done for each well individually. Coloured data sets show processed data, uncoloured show raw measurement results.
OCR 70 min. p.i.									OCR 70 min. p.i.									Average OCR before mito stress test
Well	JR32	Well	∆icmT	Well	∆ridL	Well	∆ridL+pRidL		Well	JR32	Well	∆icmT	Well	∆ridL	Well	∆ridL+pRidL		Well	JR32	Well	∆icmT	Well	∆ridL	Well	∆ridL+pRidL
A2	50.907	A4	63.8638	A6	57.2501	A8	54.0601		A2	49.1595	A4	64.3544	A6	56.7681	A8	53.3092		A2	50.0333	A4	64.1091	A6	57.0091	A8	53.6847
B2	47.9899	B4	67.2645	B6	62.1685	B8	56.8671		B2	47.2552	B4	66.9943	B6	61.2612	B8	56.7081		B2	47.6226	B4	67.1294	B6	61.7148	B8	56.7876
C2	41.1378	C4	62.0939	C6	65.8209	C8	59.5411		C2	40.147	C4	62.2301	C6	65.2314	C8	57.9384		C2	40.6424	C4	62.162	C6	65.5261	C8	58.7397
D2	48.3758	D4	70.9241	D6	69.6975	D8	62.6851		D2	47.4677	D4	71.4443	D6	69.2697	D8	62.1771		D2	47.9218	D4	71.1842	D6	69.4836	D8	62.4311
E2	45.4887	E4	69.2186	E6	61.4036	E8	61.6201		E2	44.7634	E4	69.3617	E6	61.8706	E8	62.5919		E2	45.126	E4	69.2902	E6	61.6371	E8	62.106
F2	39.8475	F4	60.5319	F6	54.7337	F8	67.3627		F2	39.1287	F4	59.8932	F6	54.6645	F8	67.1941		F2	39.4881	F4	60.2125	F6	54.6991	F8	67.2784
G2	34.2094	G4	52.4879	G6	64.7141	G8	52.5491		G2	34.2049	G4	52.5744	G6	64.3669	G8	51.9665		G2	34.2071	G4	52.5311	G6	64.5405	G8	52.2578
H2	45.5177	H4	51.1381	H6	58.448	H8	49.8626		H2	45.0413	H4	51.2111	H6	58.2238	H8	48.9839		H2	45.2795	H4	51.1746	H6	58.3359	H8	49.4233
A3	51.8497	A5	60.9831	A7	60.8703	A9	67.22		A3	50.8423	A5	61.1918	A7	60.8991	A9	65.8221		A3	51.346	A5	61.0874	A7	60.8847	A9	66.5211
B3	48.171	B5	59.6447	B7	59.8701	B9	70.3803		B3	46.1099	B5	60.0035	B7	59.8584	B9	69.7272		B3	47.1404	B5	59.8241	B7	59.8642	B9	70.0537
C3	47.632	C5	61.4639	C7	57.4969	C9	68.4749		C3	46.6813	C5	60.4199	C7	57.0245	C9	67.823		C3	47.1567	C5	60.9419	C7	57.2607	C9	68.1489
D3	46.4146	D5	59.6566	D7	63.4625	D9	71.8516		D3	45.2137	D5	59.1533	D7	62.9957	D9	71.6919		D3	45.8141	D5	59.4049	D7	63.2291	D9	71.7718
E3	47.0557	E5	62.5258	E7	57.4368	E9	68.4271		E3	45.7485	E5	62.8762	E7	58.1404	E9	67.2582		E3	46.4021	E5	62.701	E7	57.7886	E9	67.8426
F3	46.0508	F5	55.7739	F7	72.2912	F9	63.9086		F3	45.304	F5	55.0368	F7	71.9013	F9	63.3968		F3	45.6774	F5	55.4054	F7	72.0963	F9	63.6527
G2	44.7144	G5	48.9235	G7	54.7932	G9	51.9937		G2	43.763	G5	48.7938	G7	54.318	G9	51.0267		G2	44.2387	G5	48.8586	G7	54.5556	G9	51.5102
H3	43.0396	H5	50.7417	H7	58.4298	H9	46.4095		H3	42.2845	H5	50.9311	H7	58.7915	H9	45.7432		H3	42.662	H5	50.8364	H7	58.6106	H9	46.0763
OCR 118 min. p.i. (FCCP)									OCR 124 min. p.i. (FCCP)									OCR 130 min. p.i. (FCCP)
Well	JR32	Well	∆icmT	Well	∆ridL	Well	∆ridL+pRidL		Well	JR32	Well	∆icmT	Well	∆ridL	Well	∆ridL+pRidL		Well	JR32	Well	∆icmT	Well	∆ridL	Well	∆ridL+pRidL
A2	52.541	A4	84.7046	A6	69.7204	A8	52.147		A2	46.8347	A4	70.5798	A6	38.7649	A8	50.3006		A2	42.1882	A4	56.3322	A6	30.7169	A8	44.5522
B2	49.0012	B4	85.3827	B6	76.5974	B8	62.4447		B2	44.338	B4	72.6775	B6	54.7798	B8	52.3409		B2	39.4309	B4	60.1325	B6	44.2738	B8	42.551
C2	40.2791	C4	76.4668	C6	77.4429	C8	64.5789		C2	34.6567	C4	69.6401	C6	67.2025	C8	53.5496		C2	32.9068	C4	61.3258	C6	55.4356	C8	45.6719
D2	47.775	D4	90.3677	D6	84.1418	D8	64.2275		D2	41.8803	D4	79.1642	D6	69.0223	D8	54.6262		D2	37.1326	D4	65.7045	D6	54.3574	D8	47.8526
E2	45.4186	E4	93.8888	E6	75.9743	E8	67.2561		E2	40.7302	E4	77.7363	E6	62.651	E8	59.4883		E2	37.8022	E4	62.102	E6	49.9251	E8	51.4423
F2	42.3919	F4	79.5005	F6	63.8146	F8	70.6868		F2	36.9863	F4	63.5767	F6	54.2706	F8	62.5356		F2	33.3521	F4	52.4807	F6	47.4468	F8	51.1537
G2	32.7769	G4	67.3091	G6	80.454	G8	59.7903		G2	28.8192	G4	54.0559	G6	65.0711	G8	49.4216		G2	27.6723	G4	45.5775	G6	51.4166	G8	41.2491
H2	43.7001	H4	66.8198	H6	75.8996	H8	58.4991		H2	40.0668	H4	59.314	H6	66.6157	H8	47.9396		H2	36.568	H4	51.1471	H6	54.1472	H8	38.1518
A3	53.2694	A5	78.5613	A7	64.4307	A9	64.5756		A3	45.5521	A5	62.1725	A7	61.0678	A9	62.9675		A3	37.4824	A5	48.4768	A7	52.8456	A9	51.9451
B3	45.7396	B5	79.5357	B7	76.4759	B9	71.6834		B3	40.4833	B5	63.1028	B7	57.9973	B9	62.306		B3	37.5055	B5	49.9508	B7	47.1888	B9	52.2843
C3	47.9508	C5	76.0621	C7	69.2169	C9	71.2182		C3	42.3677	C5	65.5912	C7	56.5112	C9	59.8123		C3	37.4324	C5	56.7662	C7	47.2296	C9	48.5043
D3	45.0871	D5	71.6858	D7	74.7611	D9	71.6582		D3	40.3614	D5	61.177	D7	59.4267	D9	59.291		D3	36.7389	D5	51.8725	D7	49.115	D9	49.1266
E3	45.9998	E5	81.6901	E7	67.1996	E9	67.2061		E3	40.84	E5	66.8571	E7	55.8512	E9	57.6988		E3	36.9952	E5	55.6576	E7	47.8369	E9	47.8216
F3	48.9619	F5	74.0569	F7	85.8664	F9	66.44		F3	41.5592	F5	57.1843	F7	70.0159	F9	48.4945		F3	36.9601	F5	44.3932	F7	52.3692	F9	39.1084
G2	49.4569	G5	64.0285	G7	67.5327	G9	58.6605		G2	42.0944	G5	51.7256	G7	52.6658	G9	49.2915		G2	36.7121	G5	41.8925	G7	40.3042	G9	41.1822
H3	45.1603	H5	62.4826	H7	75.0756	H9	50.5951		H3	42.6501	H5	54.9414	H7	59.6554	H9	38.6255		H3	38.7295	H5	50.0882	H7	47.8745	H9	36.6003
Normalization to average OCR before mito stress test:
Rel. OCR 118 min p.i.									Rel. OCR 124 min. p.i.									Rel. OCR 130 min p.i.
Well	JR32	Well	∆icmT	Well	∆ridL	Well	∆ridL+pRidL		Well	JR32	Well	∆icmT	Well	∆ridL	Well	∆ridL+pRidL		Well	JR32	Well	∆icmT	Well	∆ridL	Well	∆ridL+pRidL
A2	1.05012	A4	1.32126	A6	1.22297	A8	0.971357		A2	0.936072	A4	1.10093	A6	0.679978	A8	0.936964		A2	0.843203	A4	0.878692	A6	0.538807	A8	0.829887
B2	1.02895	B4	1.27191	B6	1.24115	B8	1.09962		B2	0.931029	B4	1.08265	B6	0.887627	B8	0.921696		B2	0.827988	B4	0.89577	B6	0.717392	B8	0.7493
C2	0.99106	C4	1.23012	C6	1.18186	C8	1.09941		C2	0.852724	C4	1.1203	C6	1.02558	C8	0.911641		C2	0.809668	C4	0.986548	C6	0.846007	C8	0.77753
D2	0.996939	D4	1.26949	D6	1.21096	D8	1.02877		D2	0.873932	D4	1.1121	D6	0.993361	D8	0.874984		D2	0.77486	D4	0.923021	D6	0.782305	D8	0.766487
E2	1.00648	E4	1.35501	E6	1.23261	E8	1.08293		E2	0.902587	E4	1.1219	E6	1.01645	E8	0.957852		E2	0.837702	E4	0.896259	E6	0.809985	E8	0.828299
F2	1.07354	F4	1.32033	F6	1.16665	F8	1.05066		F2	0.936644	F4	1.05587	F6	0.992166	F8	0.929504		F2	0.844611	F4	0.87159	F6	0.867414	F8	0.760328
G2	0.95819	G4	1.28132	G6	1.24657	G8	1.14414		G2	0.84249	G4	1.02903	G6	1.00822	G8	0.945726		G2	0.808962	G4	0.867628	G6	0.796656	G8	0.789339
H2	0.965117	H4	1.30572	H6	1.30108	H8	1.18363		H2	0.884877	H4	1.15905	H6	1.14193	H8	0.969981		H2	0.807606	H4	0.999463	H6	0.928197	H8	0.771939
A3	1.03746	A5	1.28605	A7	1.05824	A9	0.970754		A3	0.887159	A5	1.01776	A7	1.00301	A9	0.94658		A3	0.729996	A5	0.793564	A7	0.867962	A9	0.780882
B3	0.970285	B5	1.32949	B7	1.27749	B9	1.02326		B3	0.858781	B5	1.05481	B7	0.968813	B9	0.889402		B3	0.795612	B5	0.834962	B7	0.788264	B9	0.746346
C3	1.01684	C5	1.24811	C7	1.2088	C9	1.04504		C3	0.898446	C5	1.07629	C7	0.986912	C9	0.877671		C3	0.793789	C5	0.931481	C7	0.824817	C9	0.711739
D3	0.98413	D5	1.20673	D7	1.18238	D9	0.998417		D3	0.880981	D5	1.02983	D7	0.939863	D9	0.826105		D3	0.801911	D5	0.873201	D7	0.776778	D9	0.684484
E3	0.99133	E5	1.30285	E7	1.16285	E9	0.990618		E3	0.880133	E5	1.06628	E7	0.966474	E9	0.850479		E3	0.797274	E5	0.887667	E7	0.827791	E9	0.704891
F3	1.07191	F5	1.33664	F7	1.191	F9	1.04379		F3	0.909841	F5	1.03211	F7	0.971145	F9	0.761861		F3	0.809156	F5	0.801244	F7	0.726379	F9	0.614402
G2	1.11795	G5	1.31048	G7	1.23787	G9	1.13881		G2	0.951529	G5	1.05868	G7	0.96536	G9	0.956927		G2	0.829864	G5	0.857422	G7	0.738773	G9	0.799496
H3	1.05856	H5	1.22909	H7	1.28092	H9	1.09807		H3	0.99972	H5	1.08075	H7	1.01783	H9	0.838293		H3	0.907821	H5	0.985281	H7	0.816822	H9	0.79434
Means:									Means:									Means:
	1.01993		1.28779		1.21271		1.06058			0.901684		1.0749		0.972795		0.899729			0.813751		0.892737		0.790897		0.756855

## Sheet: Experiment 2
	Mitochondrial Respiration upon addition of oligomycin and FCCP (mitochondrial stress test)
	Oxygen consumption rate (OCR) is given for the following time points (measured by Seahorse analyzer):
	Time point 70 min. and 76 min. post infection: before the start of the stress test
	Upon addition of FCCP: 118 min. p.i., 124 min. p.i., and 130 min. p.i.
	Well names are indicated as normalization is done for each well individually. Coloured data sets show processed data, uncoloured show raw measurement results.
OCR 70 min. p.i.									OCR 70 min. p.i.									Average OCR before mito stress test
Well	JR32	Well	∆icmT	Well	∆ridL	Well	∆ridL+pRidL		Well	JR32	Well	∆icmT	Well	∆ridL	Well	∆ridL+pRidL		Well	JR32	Well	∆icmT	Well	∆ridL	Well	∆ridL+pRidL
A2	20.961	A4	error	A6	error	A8	error		A2	20.4975	A4		A6		A8			A2	20.7293	A4		A6		A8
B2	28.5118	B4	38.6941	B6	error	B8	34.0545		B2	28.1743	B4	38.4986	B6		B8	33.2403		B2	28.343	B4	38.5964	B6		B8	33.6474
C2	29.7148	C4	48.7691	C6	47.2746	C8	39.4929		C2	28.6776	C4	48.2366	C6	46.5112	C8	38.8623		C2	29.1962	C4	48.5028	C6	46.8929	C8	39.1776
D2	29.5476	D4	50.0251	D6	51.2637	D8	53.4488		D2	28.3906	D4	48.898	D6	49.9157	D8	52.7889		D2	28.9691	D4	49.4616	D6	50.5897	D8	53.1188
E2	30.0881	E4	50.1313	E6	52.9818	E8	54.7001		E2	29.7569	E4	50.5899	E6	52.1567	E8	54.3402		E2	29.9225	E4	50.3606	E6	52.5692	E8	54.5202
F2	33.7864	F4	47.5316	F6	53.967	F8	49.8868		F2	33.0277	F4	47.9532	F6	52.9215	F8	49.794		F2	33.407	F4	47.7424	F6	53.4443	F8	49.8404
G2	21.4031	G4	45.506	G6	44.9404	G8	33.3283		G2	20.5558	G4	44.7718	G6	43.6518	G8	33.2114		G2	20.9795	G4	45.1389	G6	44.2961	G8	33.2698
H2	18.9813	H4	error	H6	error	H8	31.6174		H2	17.7078	H4		H6		H8	30.8935		H2	18.3446	H4		H6		H8	31.2554
A3	19.1469	A5	error	A7	error	A9	error		A3	18.6953	A5		A7		A9			A3	18.9211	A5		A7		A9
B3	35.7555	B5	42.5687	B7	40.7283	B9	38.7508		B3	35.4311	B5	42.56	B7	40.4658	B9	37.3791		B3	35.5933	B5	42.5643	B7	40.597	B9	38.0649
C3	41.6506	C5	46.6542	C7	48.0024	C9	46.6755		C3	40.577	C5	46.8203	C7	47.0236	C9	46.6008		C3	41.1138	C5	46.7372	C7	47.513	C9	46.6382
D3	37.9067	D5	54.0482	D7	53.6236	D9	51.1685		D3	37.0135	D5	53.9563	D7	52.4466	D9	50.685		D3	37.4601	D5	54.0022	D7	53.0351	D9	50.9268
E3	34.2737	E5	53.6388	E7	52.0158	E9	55.3676		E3	33.4019	E5	54.149	E7	51.4569	E9	53.8971		E3	33.8378	E5	53.8939	E7	51.7363	E9	54.6323
F3	35.9588	F5	51.0311	F7	46.2081	F9	49.9846		F3	34.35	F5	50.8191	F7	45.2651	F9	48.6873		F3	35.1544	F5	50.9251	F7	45.7366	F9	49.3359
G2	30.2813	G5	35.4113	G7	error	G9	38.1698		G2	28.7985	G5	35.4786	G7		G9	37.8487		G2	29.5399	G5	35.445	G7		G9	38.0092
H3	20.4894	H5	error	H7	error	H9	error		H3	20.0794	H5		H7		H9			H3	20.2844	H5		H7		H9
OCR 118 min. p.i. (FCCP)									OCR 124 min. p.i. (FCCP)									OCR 130 min. p.i. (FCCP)
Well	JR32	Well	∆icmT	Well	∆ridL	Well	∆ridL+pRidL		Well	JR32	Well	∆icmT	Well	∆ridL	Well	∆ridL+pRidL		Well	JR32	Well	∆icmT	Well	∆ridL	Well	∆ridL+pRidL
A2	19.0237	A4		A6		A8			A2	15.2678	A4		A6		A8			A2	14.0332	A4		A6
B2	25.8307	B4	42.998	B6		B8	35.3027		B2	21.4962	B4	34.2609	B6		B8	28.8127		B2	19.9743	B4	32.4632	B6			25.7691
C2	27.337	C4	57.4601	C6	52.7592	C8	43.0272		C2	23.0499	C4	49.6658	C6	43.6734	C8	34.6905		C2	22.065	C4	45.0291	C6	38.1639		31.3717
D2	26.1982	D4	60.1539	D6	58.1589	D8	60.6338		D2	21.9132	D4	49.7132	D6	49.9351	D8	51.9882		D2	21.0886	D4	42.7383	D6	43.0169		44.7651
E2	28.8719	E4	56.4856	E6	58.7138	E8	58.9314		E2	23.5952	E4	50.0383	E6	48.4669	E8	50.8631		E2	21.7591	E4	45.541	E6	41.8995		45.1051
F2	30.2785	F4	54.9879	F6	56.8509	F8	53.4809		F2	24.9137	F4	45.152	F6	45.7317	F8	44.5824		F2	23.5316	F4	39.109	F6	36.6558		40.6589
G2	18.5479	G4	52.9685	G6	47.9157	G8	30.6868		G2	15.6881	G4	43.2648	G6	38.0734	G8	26.3294		G2	15.2246	G4	37.3607	G6	33.1937		25.5518
H2	15.5098	H4		H6		H8	30.5735		H2	13.1886	H4		H6		H8	23.9564		H2	13.5068	H4		H6			22.5045
A3	18.5791	A5		A7		A9			A3	15.5352	A5		A7		A9			A3	15.4472	A5		A7
B3	37.4426	B5	48.3313	B7	44.1961	B9	38.4688		B3	30.9164	B5	36.7639	B7	34.7888	B9	29.4255		B3	27.5337	B5	31.904	B7	30.377		26.322
C3	46.0639	C5	57.778	C7	51.4887	C9	49.4408		C3	38.1117	C5	46.7924	C7	43.9342	C9	40.7279		C3	33.8865	C5	39.2401	C7	38.7257		36.0016
D3	39.1208	D5	65.8381	D7	60.9743	D9	56.3814		D3	32.9915	D5	54.3338	D7	49.3738	D9	46.3919		D3	30.1898	D5	47.9778	D7	42.1064		39.3493
E3	33.906	E5	59.6409	E7	54.8009	E9	54.7197		E3	29.5324	E5	54.747	E7	47.001	E9	49.4085		E3	27.1315	E5	49.1226	E7	40.8247		43.3028
F3	35.0301	F5	58.2192	F7	47.7882	F9	48.8949		F3	29.4156	F5	48.0696	F7	35.8864	F9	43.1604		F3	26.9131	F5	41.8177	F7	30.4475		38.6122
G2	28.1548	G5	37.1681	G7		G9	36.3598		G2	23.3192	G5	30.1335	G7		G9	29.7856		G2	22.5932	G5	28.3394	G7			27.65
H3	18.0504	H5		H7		H9			H3	13.5948	H5		H7		H9			H3	13.413	H5		H7
Normalization to average OCR before mito stress test:
Rel. OCR 118 min p.i.									Rel. OCR 124 min. p.i.									Rel. OCR 130 min p.i.
Well	JR32	Well	∆icmT	Well	∆ridL	Well	∆ridL+pRidL		Well	JR32	Well	∆icmT	Well	∆ridL	Well	∆ridL+pRidL		Well	JR32	Well	∆icmT	Well	∆ridL	Well	∆ridL+pRidL
A2	0.917723	A4		A6		A8			A2	0.736535	A4		A6		A8			A2	0.676977	A4		A6		A8
B2	0.911359	B4	1.11404	B6		B8	1.04919		B2	0.758431	B4	0.887673	B6		B8	0.856314		B2	0.704734	B4	0.841093	B6		B8	0.765856
C2	0.936321	C4	1.18467	C6	1.1251	C8	1.09826		C2	0.789481	C4	1.02398	C6	0.931342	C8	0.885468		C2	0.75575	C4	0.928381	C6	0.813853	C8	0.800755
D2	0.90435	D4	1.21617	D6	1.14962	D8	1.14148		D2	0.756435	D4	1.00509	D6	0.987061	D8	0.978716		D2	0.72797	D4	0.864071	D6	0.85031	D8	0.842736
E2	0.964891	E4	1.12162	E6	1.11689	E8	1.08091		E2	0.788543	E4	0.9936	E6	0.921964	E8	0.932923		E2	0.727183	E4	0.904298	E6	0.797035	E8	0.827311
F2	0.90635	F4	1.15176	F6	1.06374	F8	1.07304		F2	0.745762	F4	0.945743	F6	0.855689	F8	0.894503		F2	0.704389	F4	0.819169	F6	0.68587	F8	0.815783
G2	0.884098	G4	1.17346	G6	1.08171	G8	0.922361		G2	0.747783	G4	0.958481	G6	0.859519	G8	0.791391		G2	0.72569	G4	0.827684	G6	0.749359	G8	0.768017
H2	0.845471	H4		H6		H8	0.978181		H2	0.718939	H4		H6		H8	0.766472		H2	0.736282	H4		H6		H8	0.720018
A3	0.981925	A5		A7		A9			A3	0.821051	A5		A7		A9			A3	0.816399	A5		A7		A9
B3	1.05196	B5	1.13549	B7	1.08865	B9	1.01061		B3	0.868603	B5	0.863725	B7	0.856929	B9	0.773033		B3	0.773563	B5	0.749547	B7	0.748256	B9	0.691502
C3	1.1204	C5	1.23623	C7	1.08368	C9	1.06009		C3	0.92698	C5	1.00118	C7	0.924678	C9	0.873274		C3	0.824211	C5	0.83959	C7	0.815055	C9	0.771934
D3	1.04433	D5	1.21917	D7	1.1497	D9	1.10711		D3	0.880712	D5	1.00614	D7	0.930965	D9	0.910952		D3	0.80592	D5	0.888441	D7	0.793935	D9	0.772665
E3	1.00202	E5	1.10663	E7	1.05923	E9	1.0016		E3	0.872763	E5	1.01583	E7	0.908471	E9	0.904382		E3	0.801809	E5	0.911469	E7	0.789092	E9	0.792623
F3	0.996465	F5	1.14323	F7	1.04486	F9	0.99106		F3	0.836754	F5	0.943927	F7	0.784631	F9	0.874827		F3	0.76557	F5	0.821161	F7	0.665714	F9	0.782637
G2	0.95311	G5	1.04861	G7		G9	0.956605		G2	0.789414	G5	0.850149	G7		G9	0.783642		G2	0.764836	G5	0.799533	G7		G9	0.727455
H3	0.889865	H5		H7		H9			H3	0.670209	H5		H7		H9			H3	0.661247	H5		H7		H9
Means:									Means:									Means:
	0.956914		1.15426		1.09632		1.03619			0.794275		0.957959		0.896125		0.863531			0.748283		0.849536		0.770848		0.77533

## Sheet: Experiment 3
	Mitochondrial Respiration upon addition of oligomycin and FCCP (mitochondrial stress test)
	Oxygen consumption rate (OCR) is given for the following time points (measured by Seahorse analyzer):
	Time point 70 min. and 76 min. post infection: before the start of the stress test
	Upon addition of FCCP: 118 min. p.i., 124 min. p.i., and 130 min. p.i.
	Well names are indicated as normalization is done for each well individually. Coloured data sets show processed data, uncoloured show raw measurement results.
OCR 70 min. p.i.									OCR 70 min. p.i.									Average OCR before mito stress test
Well	JR32	Well	∆icmT	Well	∆ridL	Well	∆ridL+pRidL		Well	JR32	Well	∆icmT	Well	∆ridL	Well	∆ridL+pRidL		Well	JR32	Well	∆icmT	Well	∆ridL	Well	∆ridL+pRidL
A2	19.2085	A4	error	A6	error	A8	error		A2	18.6979	A4		A6		A8			A2	18.9532	A4		A6		A8
B2	36.8393	B4	52.8351	B6	46.0032	B8	47.1309		B2	35.7631	B4	52.0713	B6	46.0923	B8	45.6448		B2	36.3012	B4	52.4532	B6	46.0477	B8	46.3878
C2	35.4228	C4	56.2896	C6	47.8669	C8	55.7836		C2	34.5674	C4	57.069	C6	47.7177	C8	55.1711		C2	34.9951	C4	56.6793	C6	47.7923	C8	55.4774
D2	34.2241	D4	59.2785	D6	44.3809	D8	57.3487		D2	33.2113	D4	59.2154	D6	43.7145	D8	57.6153		D2	33.7177	D4	59.247	D6	44.0477	D8	57.482
E2	36.134	E4	47.2623	E6	52.255	E8	45.7774		E2	34.7783	E4	47.7816	E6	51.6491	E8	45.3232		E2	35.4561	E4	47.5219	E6	51.9521	E8	45.5503
F2	33.0995	F4	45.9559	F6	54.2467	F8	57.2088		F2	32.3653	F4	45.696	F6	53.1656	F8	56.1073		F2	32.7324	F4	45.826	F6	53.7062	F8	56.658
G2	29.4264	G4	45.111	G6	48.8404	G8	47.5926		G2	28.5971	G4	44.1074	G6	47.958	G8	46.6033		G2	29.0118	G4	44.6092	G6	48.3992	G8	47.098
H2	22.7914	H4	error	H6	error	H8	error		H2	22.5095	H4		H6		H8			H2	22.6505	H4		H6		H8
A3	17.2613	A5	error	A7	error	A9	40.0362		A3	16.3813	A5		A7		A9	39.4674		A3	16.8213	A5		A7		A9	39.7518
B3	41.1178	B5	46.379	B7	48.3625	B9	61.6805		B3	40.0133	B5	46.266	B7	47.9404	B9	60.0647		B3	40.5655	B5	46.3225	B7	48.1515	B9	60.8726
C3	43.5826	C5	42.8838	C7	61.4099	C9	65.542		C3	42.31	C5	42.7778	C7	60.6197	C9	64.8965		C3	42.9463	C5	42.8308	C7	61.0148	C9	65.2192
D3	43.6632	D5	51.1831	D7	58.5662	D9	63.603		D3	43.1732	D5	51.1132	D7	57.5348	D9	62.725		D3	43.4182	D5	51.1482	D7	58.0505	D9	63.164
E3	41.3295	E5	53.3599	E7	46.033	E9	58.4856		E3	40.2133	E5	53.2762	E7	45.8405	E9	58.3441		E3	40.7714	E5	53.318	E7	45.9368	E9	58.4148
F3	38.3026	F5	54.9354	F7	54.8061	F9	51.0459		F3	37.3797	F5	54.8185	F7	54.8217	F9	49.7693		F3	37.8412	F5	54.8769	F7	54.8139	F9	50.4076
G2	35.4787	G5	46.081	G7	38.3962	G9	40.063		G2	35.2323	G5	46.2665	G7	37.9359	G9	39.5069		G2	35.3555	G5	46.1737	G7	38.1661	G9	39.7849
H3	20.0595	H5	error	H7	error	H9	error		H3	19.2811	H5		H7		H9			H3	19.6703	H5		H7		H9
OCR 118 min. p.i. (FCCP)									OCR 124 min. p.i. (FCCP)									OCR 130 min. p.i. (FCCP)
Well	JR32	Well	∆icmT	Well	∆ridL	Well	∆ridL+pRidL		Well	JR32	Well	∆icmT	Well	∆ridL	Well	∆ridL+pRidL		Well	JR32	Well	∆icmT	Well	∆ridL	Well	∆ridL+pRidL
A2	18.5837	A4		A6		A8			A2	15.8761	A4		A6		A8			A2	15.3026	A4		A6
B2	35.3421	B4	64.8039	B6	49.9494	B8	49.0153		B2	29.9388	B4	52.212	B6	41.1075	B8	40.8305		B2	27.4068	B4	44.368	B6	34.867		37.3961
C2	32.2368	C4	71.7261	C6	54.9267	C8	59.8467		C2	28.5553	C4	56.6843	C6	43.7186	C8	50.6023		C2	25.433	C4	48.1993	C6	36.2894		45.2947
D2	30.8606	D4	75.3675	D6	46.0963	D8	58.8288		D2	26.8558	D4	63.5673	D6	40.7388	D8	52.093		D2	24.7566	D4	53.6687	D6	37.5449		47.4237
E2	32.5459	E4	54.998	E6	61.5684	E8	45.1613		E2	27.9961	E4	44.398	E6	50.0826	E8	40.1552		E2	26.4865	E4	40.0491	E6	42.0099		38.3295
F2	30.0212	F4	49.948	F6	60.9778	F8	57.1		F2	25.9149	F4	41.6875	F6	49.3467	F8	48.3679		F2	24.2313	F4	37.366	F6	40.7677		43.7187
G2	25.9869	G4	50.1056	G6	53.0233	G8	44.6108		G2	22.5136	G4	41.8236	G6	43.3367	G8	37.7495		G2	20.3092	G4	37.2096	G6	37.8415		34.2581
H2	18.6803	H4		H6		H8			H2	15.2622	H4		H6		H8			H2	14.5468	H4		H6
A3	14.9422	A5		A7		A9	36.5631		A3	12.2453	A5		A7		A9	29.0866		A3	11.9769	A5		A7			25.6922
B3	41.6735	B5	61.9506	B7	52.9722	B9	65.457		B3	35.6721	B5	48.4945	B7	41.6528	B9	50.3974		B3	32.4121	B5	37.886	B7	35.3727		42.9533
C3	45.4006	C5	46.6564	C7	71.0485	C9	66.0614		C3	40.239	C5	37.5791	C7	56.2826	C9	55.905		C3	36.2697	C5	35.1705	C7	46.9395		46.4978
D3	44.9674	D5	63.7374	D7	66.2565	D9	64.4197		D3	39.5554	D5	51.332	D7	53.7214	D9	52.4472		D3	36.5476	D5	44.7001	D7	45.5511		44.4589
E3	41.4554	E5	61.7691	E7	49.7552	E9	56.5416		E3	38.0243	E5	51.2589	E7	42.0671	E9	47.1327		E3	35.9884	E5	45.0755	E7	36.9229		41.9233
F3	37.3076	F5	69.4705	F7	60.4848	F9	49.8076		F3	34.6833	F5	53.3254	F7	48.1206	F9	41.1709		F3	32.5588	F5	44.5942	F7	40.7618		37.4808
G2	31.1263	G5	54.5358	G7	36.5284	G9	38.2384		G2	30.0444	G5	46.0329	G7	28.9793	G9	32.0908		G2	28.9956	G5	40.5996	G7	26.6118		30.2356
H3	16.4988	H5		H7		H9			H3	15.0002	H5		H7		H9			H3	14.7648	H5		H7
Normalization to average OCR before mito stress test:
Rel. OCR 118 min p.i.									Rel. OCR 124 min. p.i.									Rel. OCR 130 min p.i.
Well	JR32	Well	∆icmT	Well	∆ridL	Well	∆ridL+pRidL		Well	JR32	Well	∆icmT	Well	∆ridL	Well	∆ridL+pRidL		Well	JR32	Well	∆icmT	Well	∆ridL	Well	∆ridL+pRidL
A2	0.980504	A4		A6		A8			A2	0.837649	A4		A6		A8			A2	0.807387	A4		A6		A8
B2	0.973581	B4	1.23546	B6	1.08473	B8	1.05664		B2	0.824735	B4	0.995401	B6	0.892715	B8	0.880197		B2	0.754983	B4	0.845859	B6	0.757192	B8	0.806163
C2	0.92118	C4	1.26547	C6	1.14928	C8	1.07876		C2	0.81598	C4	1.00009	C6	0.914763	C8	0.912125		C2	0.726758	C4	0.850386	C6	0.759316	C8	0.816454
D2	0.915264	D4	1.27209	D6	1.04651	D8	1.02343		D2	0.79649	D4	1.07292	D6	0.92488	D8	0.906249		D2	0.734231	D4	0.905847	D6	0.852369	D8	0.825018
E2	0.917921	E4	1.15732	E6	1.1851	E8	0.991461		E2	0.789598	E4	0.934264	E6	0.964016	E8	0.881557		E2	0.747023	E4	0.84275	E6	0.808627	E8	0.841476
F2	0.91717	F4	1.08995	F6	1.1354	F8	1.0078		F2	0.79172	F4	0.909693	F6	0.918827	F8	0.853682		F2	0.740285	F4	0.815389	F6	0.759089	F8	0.771624
G2	0.895738	G4	1.12321	G6	1.09554	G8	0.947192		G2	0.776015	G4	0.937555	G6	0.895402	G8	0.80151		G2	0.700035	G4	0.834125	G6	0.781862	G8	0.727379
H2	0.824721	H4		H6		H8			H2	0.673814	H4		H6		H8			H2	0.64223	H4		H6		H8
A3	0.88829	A5		A7		A9	0.919785		A3	0.727967	A5		A7		A9	0.731704		A3	0.71201	A5		A7		A9	0.646315
B3	1.02731	B5	1.33738	B7	1.10012	B9	1.07531		B3	0.879369	B5	1.04689	B7	0.865038	B9	0.827915		B3	0.799007	B5	0.817874	B7	0.734612	B9	0.705625
C3	1.05715	C5	1.08932	C7	1.16445	C9	1.01291		C3	0.93696	C5	0.877385	C7	0.922442	C9	0.857185		C3	0.844535	C5	0.821149	C7	0.769313	C9	0.712947
D3	1.03568	D5	1.24613	D7	1.14136	D9	1.01988		D3	0.911033	D5	1.00359	D7	0.925425	D9	0.830334		D3	0.841758	D5	0.873934	D7	0.784681	D9	0.703865
E3	1.01678	E5	1.1585	E7	1.08312	E9	0.967932		E3	0.932621	E5	0.961381	E7	0.915761	E9	0.806861		E3	0.882686	E5	0.845408	E7	0.803776	E9	0.717683
F3	0.985899	F5	1.26593	F7	1.10346	F9	0.988096		F3	0.91655	F5	0.971727	F7	0.87789	F9	0.816759		F3	0.860408	F5	0.812623	F7	0.74364	F9	0.743554
G2	0.880381	G5	1.1811	G7	0.957091	G9	0.961127		G2	0.849781	G5	0.99695	G7	0.759294	G9	0.806607		G2	0.820115	G5	0.87928	G7	0.697264	G9	0.759975
H3	0.838769	H5		H7		H9			H3	0.762579	H5		H7		H9			H3	0.750614	H5		H7		H9
Means:									Means:									Means:
	0.942271		1.20182		1.10385		1.00387			0.826429		0.975654		0.898038		0.839437			0.772754		0.845385		0.770978		0.75216
