# Supplementary material for: The Legionella effector RidL binds the large fission GTPase Drp1 to promote mitochondrial fragmentation
Source: EMBO Rep. 2026 Jun 6;27(13):3759–87. doi: 10.1038/s44319-026-00823-3 (PMC13354802; doi:10.1038/s44319-026-00823-3)
Supplement: Supplementary file 8 — Source data Fig. 6 [file 44319_2026_823_MOESM8_ESM.zip]

Archive with 16 entries (11 files):
- Fig. 6/
- Fig. 6/6A/
- Fig. 6/6A/dicmT pDrp1.tif
- Fig. 6/6A/dridL pDrp1.tif
- Fig. 6/6A/dridL+pRidL pDrp1.tif
- Fig. 6/6A/dRidL+pRidLdbeta pDrp1.tif
- Fig. 6/6A/JR32 pDrp1.tif
- Fig. 6/6A/Thumbs.db
- Fig. 6/6B/
- Fig. 6/6B/Fig. 6B pDrp1 Analysis IntDen.xlsx
- Fig. 6/6C/
- Fig. 6/6C/Fig. 6C pDrp1 Mean intensities.xlsx
- Fig. 6/6D/
- Fig. 6/6D/anti-ridL western blot-1.tif
- Fig. 6/6D/anti-ridL western blot-2.tif
- Fig. 6/6D/Thumbs.db
