# Supplementary material for: The Legionella effector RidL binds the large fission GTPase Drp1 to promote mitochondrial fragmentation
Source: EMBO Rep. 2026 Jun 6;27(13):3759–87. doi: 10.1038/s44319-026-00823-3 (PMC13354802; doi:10.1038/s44319-026-00823-3)
Supplement: Supplementary file 8 — Source data Fig. 6 [file 44319_2026_823_MOESM8_ESM.zip › Fig. 6/6B/Fig. 6B pDrp1 Analysis IntDen.xlsx]

## Sheet: Experiment 1
pDrp1 & MitoTracker Overlap
Per condition, 25 cells are analyzed
Thresholds were defined for Alexa Fluor 488 and MitoTracker DeepRed channels (same thresholds applied to all images).
The area covered by the pDrp1 signal as well as the overlap between pDrp1 and MitoTracker were defined ("create selection") and Integrated Densities were measured in Image J
JR32					∆icmT					∆ridL					∆ridL+pRidL					∆ridL+pRidL∆β
pDrp1 IntDen	pDrp1 + MT IntDen	Overlap / pDrp1	%		pDrp1 IntDen	pDrp1 + MT IntDen	Overlap / pDrp1	%		pDrp1 IntDen	pDrp1 + MT IntDen	Overlap / pDrp1	%		pDrp1 IntDen	pDrp1 + MT IntDen	Overlap / pDrp1	%		pDrp1 IntDen	pDrp1 + MT IntDen	Overlap / pDrp1	%
883.095	372.66	0.421993	42.1993		328.933	92.247	0.280443	28.0443		15.712	3.601	0.229188	22.9188		6.877	1.883	0.273811	27.3811		414.895	74.217	0.178881	17.8881
202.871	105.615	0.520602	52.0602		391.234	45.381	0.115995	11.5995		14.303	2.033	0.142138	14.2138		239.597	89.502	0.373552	37.3552		357.194	67.868	0.190003	19.0003
527.725	258.199	0.489268	48.9268		417.563	74.434	0.178258	17.8258		266.032	70.386	0.264577	26.4577		453.634	206.542	0.455305	45.5305		692.709	187.413	0.270551	27.0551
269.33	151.307	0.56179	56.179		140.595	35.996	0.256026	25.6026		120.47	23.157	0.192222	19.2222		54.511	10.737	0.196969	19.6969		222.925	77.011	0.345457	34.5457
113.265	70.878	0.625771	62.5771		153.265	60.963	0.397762	39.7762		461.162	136.597	0.296202	29.6202		118.64	19.574	0.164987	16.4987		178.309	50.633	0.283962	28.3962
491.625	225.78	0.459252	45.9252		783.32	109.322	0.139562	13.9562		59.474	13.748	0.23116	23.116		70.028	14.974	0.213829	21.3829		252.302	59.883	0.237347	23.7347
665.205	397.69	0.597846	59.7846		15.07	1.517	0.100664	10.0664		9.946	0.512	0.051478	5.1478		24.629	1.509	0.0612692	6.12692		25.434	2.877	0.113116	11.3116
2191.74	992.399	0.45279	45.279		13.742	0.492	0.0358026	3.58026		61.37	10.369	0.168959	16.8959		254.942	55.786	0.218818	21.8818		920.191	95.721	0.104023	10.4023
841.265	330.6	0.39298	39.298		31.889	6.137	0.192449	19.2449		49.915	7.705	0.154362	15.4362		148.027	80.417	0.543259	54.3259		337.233	123.857	0.367274	36.7274
1134.03	497.61	0.438798	43.8798		474.605	62.927	0.132588	13.2588		334.871	97.325	0.290634	29.0634		37.706	7.516	0.199332	19.9332		156.946	28.047	0.178705	17.8705
614.212	307.828	0.501175	50.1175		17.734	1.525	0.085993	8.5993		600.718	214.175	0.356532	35.6532		43.676	9.427	0.215839	21.5839		1460.55	363.634	0.248971	24.8971
1484.28	852.906	0.574626	57.4626		121.131	40.86	0.337321	33.7321		421.138	141.351	0.335641	33.5641		183.218	54.385	0.296832	29.6832		37.322	16.752	0.448851	44.8851
116.6	33.556	0.287787	28.7787		382.297	61.976	0.162115	16.2115		101.097	22.045	0.218058	21.8058		1821.44	497.453	0.273109	27.3109		1008.29	438.02	0.43442	43.442
467.083	149.605	0.320296	32.0296		307.405	73.005	0.237488	23.7488		184.837	78.023	0.422118	42.2118		18.126	1.887	0.104105	10.4105		74.805	21.227	0.283764	28.3764
599.658	214.366	0.35748	35.748		291.825	108.163	0.370643	37.0643		414.549	89.748	0.216496	21.6496		20.589	1.877	0.0911652	9.11652		1770.27	244.693	0.138224	13.8224
195.732	87.827	0.44871	44.871		653.321	162.231	0.248317	24.8317		24.389	2.05	0.0840543	8.40543		130.7	56.013	0.428562	42.8562		611.021	61.677	0.100941	10.0941
77.444	24.363	0.314589	31.4589		21.601	1.989	0.0920791	9.20791		430.626	197.757	0.459231	45.9231		156.382	78.237	0.500294	50.0294		356.12	84.628	0.237639	23.7639
383.167	128.693	0.335867	33.5867		6174.18	314.066	0.0508676	5.08676		2322.91	265.251	0.114189	11.4189		761.633	283.959	0.372829	37.2829		900.589	375.296	0.416723	41.6723
765.444	503.509	0.6578	65.78		1531.63	309.739	0.202229	20.2229		167.597	45.521	0.27161	27.161		1173.47	422.103	0.359705	35.9705		58.022	6.226	0.107304	10.7304
158.278	80.47	0.508409	50.8409		263.688	52.788	0.200191	20.0191		1412.15	490.649	0.347447	34.7447		53.533	21.38	0.39938	39.938		203.589	31.708	0.155745	15.5745
333.325	157.641	0.472935	47.2935		86.79	3.815	0.0439567	4.39567		18.856	3.215	0.170503	17.0503		209.746	57.927	0.276177	27.6177		284.067	177.37	0.624395	62.4395
178.761	64.296	0.359676	35.9676		1288.36	158.648	0.12314	12.314		84.39	18.458	0.218723	21.8723		271.157	10.678	0.0393794	3.93794		863.928	350.583	0.405801	40.5801
432.519	115.998	0.268192	26.8192		63.303	14.566	0.2301	23.01		183.071	25.154	0.1374	13.74		3505.91	1105.51	0.315327	31.5327		1066.65	486.735	0.456319	45.6319
196.439	129.765	0.660587	66.0587		18.439	1.066	0.0578122	5.78122		258.563	116.517	0.450633	45.0633		27.045	5.846	0.216158	21.6158		500.68	108.912	0.217528	21.7528
59.802	39.766	0.664961	66.4961		53.234	10.137	0.190423	19.0423		236.74	37.409	0.158017	15.8017		36.167	7.097	0.196229	19.6229		354.717	36.283	0.102287	10.2287

## Sheet: Ëxperiment 2
pDrp1 & MitoTracker Overlap
Per condition, 25 cells are analyzed
Thresholds were defined for Alexa Fluor 488 and MitoTracker DeepRed channels (same thresholds applied to all images).
The area covered by the pDrp1 signal as well as the overlap between pDrp1 and MitoTracker were defined ("create selection") and Integrated Densities were measured in Image J
JR32					∆icmT					∆ridL					∆ridL+pRidL					∆ridL+pRidL∆β
pDrp1 IntDen	pDrp1 + MT IntDen	Overlap / pDrp1	%		pDrp1 IntDen	pDrp1 + MT IntDen	Overlap / pDrp1	%		pDrp1 IntDen	pDrp1 + MT IntDen	Overlap / pDrp1	%		pDrp1 IntDen	pDrp1 + MT IntDen	Overlap / pDrp1	%		pDrp1 IntDen	pDrp1 + MT IntDen	Overlap / pDrp1	%
9256.99	5400.35	0.583382	58.3382		1068.54	179.36	0.167856	16.7856		311.236	60.129	0.193194	19.3194		7227.02	1412.42	0.195436	19.5436		3891.01	2308.2	0.593214	59.3214
6805.95	3008.61	0.442057	44.2057		392.724	71.939	0.18318	18.318		895.678	447.684	0.499827	49.9827		541.28	68.981	0.127441	12.7441		4104.23	2306.16	0.561899	56.1899
2989.7	1641.71	0.549123	54.9123		813.293	332.274	0.408554	40.8554		2630.2	1829.47	0.695564	69.5564		1336.04	486.714	0.364297	36.4297		5469.2	3330.36	0.608929	60.8929
3253.07	2070.24	0.636396	63.6396		236.442	32.019	0.13542	13.542		242.767	88.815	0.365845	36.5845		901.201	185.746	0.206109	20.6109		6155.16	4815.39	0.782335	78.2335
668.722	219.153	0.327719	32.7719		5429.9	1575.76	0.290199	29.0199		1869.62	920.016	0.492086	49.2086		6938.53	2686.43	0.387176	38.7176		4016.69	2835.45	0.705918	70.5918
430.589	126.552	0.293904	29.3904		1335.02	507.689	0.380287	38.0287		8734.82	3711.24	0.424879	42.4879		393.826	126.568	0.321381	32.1381		3794.62	2308.41	0.608338	60.8338
3533.95	2381.1	0.673779	67.3779		1364.92	253.935	0.186043	18.6043		884.695	340.471	0.384846	38.4846		254.25	136.144	0.535473	53.5473		1491.64	977.117	0.65506	65.506
4982.96	2507.62	0.50324	50.324		628.848	156.966	0.249609	24.9609		1789.1	496.644	0.277594	27.7594		1285.75	360.783	0.280601	28.0601		1056.07	574.322	0.543831	54.3831
2039.03	719.38	0.352805	35.2805		5071.57	1275.23	0.251447	25.1447		3328.08	1374.67	0.413052	41.3052		2429.83	447.459	0.184153	18.4153		1364.58	874.103	0.640566	64.0566
4475.57	2771.58	0.619269	61.9269		2700.85	1083.3	0.401098	40.1098		9046.51	4742.23	0.524205	52.4205		20629	6819.97	0.330601	33.0601		913.048	566.711	0.62068	62.068
7723.2	4639.81	0.600762	60.0762		19436	6527.73	0.335858	33.5858		801.188	487.394	0.608339	60.8339		1077.91	348.647	0.323448	32.3448		2747.78	1737	0.632145	63.2145
5466.46	3219.8	0.58901	58.901		1242.91	375.623	0.302214	30.2214		3757.64	1585.59	0.421963	42.1963		14776.7	7295.46	0.493714	49.3714		779.868	325.399	0.417249	41.7249
3076.06	1338.56	0.435154	43.5154		591.508	261.827	0.442643	44.2643		1876.33	1250.53	0.666476	66.6476		174.865	23.338	0.133463	13.3463		2494.87	1346.26	0.539612	53.9612
2277.57	847.483	0.372099	37.2099		1980.32	329.893	0.166586	16.6586		522.414	184.172	0.35254	35.254		1545.42	244.681	0.158326	15.8326		2694.7	1768.17	0.656167	65.6167
3961.53	2796.83	0.705997	70.5997		1031.64	244.933	0.23742	23.742		16.27	4.116	0.252981	25.2981		1398.41	285.746	0.204337	20.4337		1933.71	869.867	0.449844	44.9844
1283.2	488.463	0.38066	38.066		3574.98	1142.87	0.319685	31.9685		2467.92	1420.45	0.575564	57.5564		309.29	55.802	0.18042	18.042		3951.26	2225.57	0.563256	56.3256
3794.5	1900.99	0.500985	50.0985		264.271	60.371	0.228444	22.8444		241.051	100.91	0.418625	41.8625		2224.88	507.212	0.227972	22.7972		5077.35	3247.46	0.639598	63.9598
2760.18	1439.11	0.521382	52.1382		1098.93	391.773	0.356503	35.6503		663.061	434.022	0.654573	65.4573		2900.86	1205.84	0.415683	41.5683		301.345	153.918	0.51077	51.077
2962.26	721.458	0.24355	24.355		641.063	244.484	0.381373	38.1373		4522.68	2575.95	0.569564	56.9564		741.658	121.765	0.164179	16.4179		3078.76	1434.2	0.465837	46.5837
2054.37	1045.77	0.509045	50.9045		2865.85	1106.89	0.386233	38.6233		1291.5	486.879	0.376987	37.6987		2968.63	1213.31	0.408709	40.8709		2112.94	1215.09	0.575068	57.5068
3484.87	2173.29	0.623636	62.3636		4594.98	1314.52	0.286077	28.6077		12068.5	2640.63	0.218804	21.8804		1008.67	339.704	0.336782	33.6782		3163.99	1490.2	0.470987	47.0987
3645.92	2036.62	0.558601	55.8601		204.01	52.943	0.259512	25.9512		3351.37	1056.61	0.315275	31.5275		857.311	323.721	0.3776	37.76		615.141	298.649	0.485497	48.5497
4401.43	2309.89	0.524806	52.4806		2556.46	954.912	0.373529	37.3529		7302.03	798.786	0.109392	10.9392		1156.88	333.612	0.288373	28.8373		3221.55	1896.26	0.588616	58.8616
2559.12	1624.88	0.634937	63.4937		3399.48	1335.57	0.392875	39.2875		1852.67	1255.44	0.677639	67.7639		859.218	287.359	0.334442	33.4442		3872.99	2424.66	0.626045	62.6045
3901.81	2270.77	0.581978	58.1978		1171.97	153.627	0.131084	13.1084		2236.58	1596.53	0.713823	71.3823		2062.48	834.619	0.404668	40.4668		924.524	463.755	0.501615	50.1615

## Sheet: Experiment 3
pDrp1 & MitoTracker Overlap
Per condition, 25 cells are analyzed
Thresholds were defined for Alexa Fluor 488 and MitoTracker DeepRed channels (same thresholds applied to all images).
The area covered by the pDrp1 signal as well as the overlap between pDrp1 and MitoTracker were defined ("create selection") and Integrated Densities were measured in Image J
JR32					∆icmT					∆ridL					∆ridL+pRidL					∆ridL+pRidL∆β
pDrp1 IntDen	pDrp1 + MT IntDen	Overlap / pDrp1	%		pDrp1 IntDen	pDrp1 + MT IntDen	Overlap / pDrp1	%		pDrp1 IntDen	pDrp1 + MT IntDen	Overlap / pDrp1	%		pDrp1 IntDen	pDrp1 + MT IntDen	Overlap / pDrp1	%		pDrp1 IntDen	pDrp1 + MT IntDen	Overlap / pDrp1	%
1815.92	1089.04	0.599716	59.9716		3953.95	1350.83	0.34164	34.164		146.575	66.608	0.454429	45.4429		4430.29	932.126	0.210399	21.0399		125.909	24.163	0.191908	19.1908
1375.31	772.077	0.561384	56.1384		580.857	224.556	0.386594	38.6594		82.208	15.304	0.186162	18.6162		6199.92	2711.17	0.437292	43.7292		729.126	336.703	0.46179	46.179
897.244	305.534	0.340525	34.0525		39.268	9.419	0.239865	23.9865		262.888	26.935	0.102458	10.2458		5336.16	1930.63	0.361802	36.1802		4005.48	1362.4	0.340134	34.0134
3250.61	1679.24	0.516592	51.6592		106.374	39.276	0.369226	36.9226		179.763	74.689	0.415486	41.5486		1079.57	453.602	0.420169	42.0169		890.263	376.872	0.423327	42.3327
2423.21	1027.4	0.423984	42.3984		169.439	42.336	0.24986	24.986		153.513	47.774	0.311205	31.1205		893.919	354.955	0.397077	39.7077		407.028	131.278	0.322528	32.2528
5465.38	3289.89	0.601951	60.1951		1836.07	798.683	0.434996	43.4996		1113.77	389.54	0.349749	34.9749		787.653	284.209	0.36083	36.083		3405.29	1181.36	0.34692	34.692
730.237	578.551	0.792278	79.2278		1326.98	532.445	0.401245	40.1245		142.386	61.347	0.43085	43.085		1131.07	342.315	0.302648	30.2648		182.026	83.64	0.459495	45.9495
689.191	338.319	0.490893	49.0893		680.927	240.504	0.353201	35.3201		3084.36	747.83	0.242458	24.2458		4245.18	1717.24	0.404516	40.4516		685.35	375.605	0.548048	54.8048
1055.46	411.737	0.3901	39.01		926.448	329.415	0.355568	35.5568		11831.1	1802.99	0.152395	15.2395		899.954	390.695	0.434128	43.4128		713.07	338.763	0.475077	47.5077
2812.14	1505.76	0.535452	53.5452		334.277	126.334	0.377932	37.7932		3122.73	825.359	0.264307	26.4307		4788.54	2560.76	0.534769	53.4769		2150.85	944.426	0.439094	43.9094
1093.64	651.515	0.59573	59.573		7903.14	2569.76	0.325157	32.5157		3859.99	1986.7	0.51469	51.469		2971.47	1264.78	0.42564	42.564		548.601	154.361	0.281372	28.1372
516.57	300.375	0.58148	58.148		136.743	47.636	0.348362	34.8362		4351.79	2247.07	0.516356	51.6356		1065.84	567.589	0.532529	53.2529		219.035	118.009	0.538768	53.8768
798.493	577.917	0.72376	72.376		1594.71	644.264	0.404001	40.4001		943.655	303.019	0.321112	32.1112		1970.36	666.815	0.338423	33.8423		1405.83	561.306	0.39927	39.927
1404.45	561.816	0.400026	40.0026		10798.6	4308.89	0.399024	39.9024		1051.59	656.262	0.624065	62.4065		25.727	4.919	0.1912	19.12		623.149	161.928	0.259854	25.9854
1170.7	777.638	0.664253	66.4253		5707.81	1123.12	0.196769	19.6769		978.752	543.149	0.55494	55.494		534.623	267.543	0.500433	50.0433		72.983	24.946	0.341806	34.1806
319.05	143.629	0.450177	45.0177		3950.79	680.48	0.172239	17.2239		1252.01	657.978	0.525537	52.5537		225.554	78.017	0.345891	34.5891		905.134	443.396	0.489868	48.9868
1991.92	1195.07	0.599958	59.9958		237.539	38.392	0.161624	16.1624		797.365	539.263	0.676306	67.6306		619.444	313.125	0.505494	50.5494		646.483	290.037	0.448638	44.8638
3523.78	2213.02	0.628023	62.8023		103.751	30.823	0.297086	29.7086		549.93	275.927	0.501749	50.1749		457.095	200.474	0.438583	43.8583		408.305	126.649	0.310182	31.0182
2102.34	1264.18	0.601318	60.1318		366.576	97.593	0.266229	26.6229		92.111	28.908	0.313839	31.3839		5070.79	1907.15	0.376106	37.6106		791.801	449.181	0.56729	56.729
914.619	607.747	0.664481	66.4481		1943.65	436.832	0.224748	22.4748		99.537	48.728	0.489547	48.9547		772.707	260.359	0.336944	33.6944		511.952	169.946	0.331957	33.1957
777.352	426.478	0.548629	54.8629		1355.06	415.096	0.30633	30.633		85.185	9.927	0.116535	11.6535		231.421	70.048	0.302686	30.2686		1256.88	731.824	0.582254	58.2254
2623.56	1659.16	0.632409	63.2409		4982.44	2604.99	0.522833	52.2833		1580.46	962.206	0.608815	60.8815		1119.86	179.887	0.160633	16.0633		3961.1	1461.14	0.368872	36.8872
7999.47	2730.5	0.341335	34.1335		198.997	77.781	0.390865	39.0865		1013.14	499.495	0.493015	49.3015		1433.96	516.946	0.360503	36.0503		3443.4	644.982	0.18731	18.731
5632.04	3045.46	0.540738	54.0738		1849.05	683.619	0.369714	36.9714		3931.99	1208.31	0.307302	30.7302		641.81	158.121	0.246367	24.6367		1557.33	915.382	0.587791	58.7791
3768.38	2075.01	0.550636	55.0636		65.009	18.21	0.280115	28.0115		3779.79	1693.98	0.448168	44.8168		421.909	110.02	0.260767	26.0767		1522.29	641.019	0.421089	42.1089
