# Supplementary material for: The Legionella effector RidL binds the large fission GTPase Drp1 to promote mitochondrial fragmentation
Source: EMBO Rep. 2026 Jun 6;27(13):3759–87. doi: 10.1038/s44319-026-00823-3 (PMC13354802; doi:10.1038/s44319-026-00823-3)
Supplement: Supplementary file 8 — Source data Fig. 6 [file 44319_2026_823_MOESM8_ESM.zip › Fig. 6/6C/Fig. 6C pDrp1 Mean intensities.xlsx]

## Sheet: Sheet1
pDrp1 Intensity in HeLa cells
Gating of HeLa cells and assessment of mean Alexa Fluor 594 (YG610/20 channel) signal intensities was done in FlowJo.
Experiment 1
	JR32	∆icmT	∆ridL	∆ridL+pRidL	∆ridL+pRidL∆β	Uninfected
Sample 1	945	523	629	785	655	515
Sample 2	917	587	749	877	809	488
Sample 3	998	629	699	795	794	496
Experiment 2
	JR32	∆icmT	∆ridL	∆ridL+pRidL	∆ridL+pRidL∆β	Uninfected
Sample 1	828	573	733	724	772	649
Sample 2	856	604	720	610	821	545
Sample 3	772	660	552	758	831	571
Experiment 3
	JR32	∆icmT	∆ridL	∆ridL+pRidL	∆ridL+pRidL∆β	Uninfected
Sample 1	884	554	668	662	918	569
Sample 2	891	565	723	604	933	593
Sample 3	738	595	596	672	892	640
